# Supplementary material for: Genome-wide comparative analysis of clinical and environmental strains of the opportunistic pathogen Paracoccus yeei (Alphaproteobacteria)
Source: Front Microbiol. 2024 Nov 6;15:1483110. doi: 10.3389/fmicb.2024.1483110 (PMC11578231; doi:10.3389/fmicb.2024.1483110)
Supplement: Supplementary file 7 [file Table_3.XLSX]

## Sheet: CCUG13493
Supplementary Table S3. Characterization of chromosomes and extrachromosomal replicons (ECR) of analyzed P. yeei strains.
CCUG 13493
Isolation source: human wound foot
Geographic location: USA; Virginia
	Chromosome	pYEE13493P8	pYEE13493P7	pYEE13493P6	pYEE13493P5	pYEE13493P4	pYEE13493P3	pYEE13493P2	pYEE13493P1
Accesion Number	CP038080	CP038079	CP038078	CP038081	CP038077	CP038076	CP038075	CP038074	CP038073
REP type	dnaA	repB2	dnaA-like	repABC	RepB1	repABC	repABC	repABC	Rep_3
Size (bp)	3150295	347110	228368	173337	172832	121584	114885	109280	6236
GC content (%)	67.87	67.6	68.36	65.16	68.99	65.22	68.6	62.76	63.23
Coding percentage	88.9	86.1	88.6	83.4	87.9	82.5	92.5	88.4	75.4
CDSs	2949	296	203	160	134	116	107	93	8
Pseudogenes	99	32	18	21	5	11	4	4	1
CDSs (total)	3048	328	221	181	139	127	111	97	9
tRNA genes	48	1	0	0	0	0	1	0	0
rRNA operons	3	0	0	0	0	0	0	0	0
other RNA molecules	3	0	0	0	0	0	0	0	0
Phage regions (Phastest prediction)1	3	0	0	0	0	0	0	0	0
Transposase genes (incl. truncated)	62	17	14	11	2	9	1	4	0
Transporters-related genes	281	50	50	19	19	26	15	2	0
Genes of adaptive potential:
Utilization of methylamine - mauMGJCBDEAF					+
Utilization of phosphorus - phnCDEFGHIJKLMNOP
Siderophore receptor genes - fhuADCB		+
Rhamnose biosynthesis - rfbABCD		+
Cobalamin biosynthesis - cobAWNGHIJKLMBF			+
Ectoine biosynthesis (ehuABCD)					+
Carotenoid synthesis (crtXYIBZE-idi)					+
Putative virulance determinants
URE type 1			+
URE type 2						+
msrA1, msrA2, msrB	+
diguanylate cyclase	+
superoxide dismutase	+
sugar transferase	+
1completed and partial

## Sheet: CCUG17731
Supplementary Table S3. Characterization of chromosomes and extrachromosomal replicons (ECR) of analyzed P. yeei strains.
CCUG 17731
Isolation source: water, human hemodialysis
Geographic location: France; Grenoble
	Chromosome	pYEE17731P7	pYEE17731P6	pYEE17731P5	pYEE17731P4	pYEE17731P3	pYEE17731P2	pYEE17731P1
Accesion Number	CP038042	CP038041	CP038040	CP038039	CP038038	CP038037	CP038036	CP038035
REP type	dnaA	repB1	dnaA-like	repABC	repABC	repB2	repABC	Rep_3
Size (bp)	3404602	484899	296383	200045	161219	150389	123929	8341
GC content (%)	67.56	67.96	68.34	64.78	64.59	68.15	62.02	56.88
Coding percentage	88.4	86.2	91.2	77.3	77	88.8	84.4	82.7
CDSs	3195	401	272	190	137	131	128	11
Pseudogenes	105	33	7	25	20	7	8	0
CDSs (total)	3300	434	279	215	157	138	136	11
tRNA genes	48	1	0	1	0	1	0	0
rRNA operons	3	0	0	0	0	0	0	0
other RNA molecules	3	0	0	0	0	0	0	0
Phage regions (Phastest prediction)1	5	0	0	0	0	0	0	0
Transposase genes (incl. truncated)	81	10	3	25	16	6	4	0
Transporters-related genes	378	71	80	17	15	29	21	0
Genes of adaptive potential:
Utilization of methylamine - mauMGJCBDEAF		+
Utilization of phosphorus - phnCDEFGHIJKLMNOP		+
Siderophore receptor genes - fhuADCB						+
Rhamnose biosynthesis - rfbABCD						+
Cobalamin biosynthesis - cobAWNGHIJKLMBF			+
Ectoine biosynthesis (ehuABCD)		+
Carotenoid synthesis (crtXYIBZE-idi)		+
Putative virulance determinants
URE type 1			+
URE type 2
msrA1, msrA2, msrB	+
diguanylate cyclase	+
superoxide dismutase	+
sugar transferase	+
1completed and partial

## Sheet: CCUG32052
Supplementary Table S3. Characterization of chromosomes and extrachromosomal replicons (ECR) of analyzed P. yeei strains.
CCUG 32052
Isolation source: human cerebrospinal fluid
Geographic location: USA; Puerto Rico
	Chromosome	pYEE32052P8	pYEE32052P7	pYEE32052P6	pYEE32052P5	pYEE32052P4	pYEE32052P3	pYEE32052P2	pYEE32052P1
Accesion Number	CP038090	CP038089	CP038088	CP038087	CP038086	CP038085	CP038084	CP038083	CP038082
REP type	dnaA	repB1	repB2	dnaA-like	repABC	repABC	Rep_3	Rep_3	Rep_3
Size (bp)	3398249	313740	275984	249249	127099	96014	33483	6232	5173
GC content (%)	67.48	68.02	67.71	68.39	64.23	64.4	60.99	63.51	58.52
Coding percentage	88.7	85.9	88	89.7	76.8	73	79.8	75.5	55.4
CDSs	3204	256	236	225	119	87	27	8	6
Pseudogenes	101	21	17	8	6	19	6	1	0
CDSs (total)	3305	277	253	233	125	106	33	9	6
tRNA genes	49	1	1	0	0	0	0	0	0
rRNA operons	3	0	0	0	0	0	0	0	0
other RNA molecules	3	0	0	0	0	0	0	0	0
Phage regions (Phastest prediction)1	6	0	0	0	0	0	0	0	0
Transposase genes (incl. truncated)	84	13	13	5	15	15	6	0	0
Transporters-related genes	300	38	52	69	11	6	0	0	0
Genes of adaptive potential:
Utilization of methylamine - mauMGJCBDEAF		+
Utilization of phosphorus - phnCDEFGHIJKLMNOP		+
Siderophore receptor genes - fhuADCB			+
Rhamnose biosynthesis - rfbABCD			+				+
Cobalamin biosynthesis - cobAWNGHIJKLMBF				+
Ectoine biosynthesis (ehuABCD)		+
Carotenoid synthesis (crtXYIBZE-idi)		+
Putative virulance determinants:
URE type 1				+		+
URE type 2					+
msrA1, msrA2, msrB	+
diguanylate cyclase	+
superoxide dismutase	+
sugar transferase	+
1completed and partial

## Sheet: CCUG32054
Supplementary Table S3. Characterization of chromosomes and extrachromosomal replicons (ECR) of analyzed P. yeei strains.
CCUG 32054
Isolation source: human facial sinus
Geographic location: USA; Washington
	Chromosome	pYEE32054P9	pYEE32054P8	pYEE32054P7	pYEE32054P6	pYEE32054P5	pYEE32054P4	pYEE32054P3	pYEE32054P2	pYEE32054P1
Accesion Number	CP038095	CP038094	CP038093	CP038092	CP038091	CP038100	CP038099	CP038098	CP038097	CP038096
REP type	dnaA	repB1	dnaA-like	repB2	repABC	Rep_3	repABC	HTH_36	Rep_3	HTH_36
Size (bp)	3482928	365074	274659	269760	218176	12004	10829	7842	6135	5325
GC content (%)	67.51	68.25	68.45	67.89	65	62.06	62.65	60.62	63.06	61.9
Coding percentage	88.9	87.7	91.3	90.4	75.3	54.7	85.6	83.4	86.6	88.2
CDSs	3263	299	249	239	192	12	11	7	5	7
Pseudogenes	89	17	8	13	32	4	0	0	0	0
CDSs (total)	3352	316	257	252	224	16	11	7	5	7
Phage regions (Phastest prediction)1	5	0	0	0	0	0	0	0	0	0
Transposase genes (incl. truncated)	52	5	3	11	20	3	0	0	0	0
Transporters-related genes	388	52	75	48	24	0	0	0	0	0
Genes of adaptive potential:
Utilization of methylamine - mauMGJCBDEAF		+
Utilization of phosphorus - phnCDEFGHIJKLMNOP		+
Siderophore receptor genes - fhuADCB				+
Rhamnose biosynthesis - rfbABCD				+
Cobalamin biosynthesis - cobAWNGHIJKLMBF			+
Ectoine biosynthesis (ehuABCD)		+
Carotenoid synthesis (crtXYIBZE-idi)		+
Putative virulance determinants
URE type 1			+
URE type 2
msrA1, msrA2, msrB	+
diguanylate cyclase	+
superoxide dismutase	+
sugar transferase	+
1completed and partial

## Sheet: CCUG46822
Supplementary Table S3. Characterization of chromosomes and extrachromosomal replicons (ECR) of analyzed P. yeei strains.
CCUG 46822
Isolation source: human abdominal dialysate
Geographic location: USA; Pennsylvania
	Chromosome	pYEE46822P13	pYEE46822P12	pYEE46822P11	pYEE46822P10	pYEE46822P9	pYEE46822P8	pYEE46822P7	pYEE46822P6	pYEE46822P5	pYEE46822P4	pYEE46822P3	pYEE46822P2	pYEE46822P1
Accesion Number	CP038056	CP038055	CP038054	CP038053	CP038052	CP038051	CP038050	CP038049	CP038048	CP038047	CP038046	CP038045	CP038044	CP038043
REP type	dnaA	repB2	dnaA-like	repB1	repABC	repABC	Rep_3	Rep_3	Rep_3	Rep_3	Rep_3	Rep_3	HTH_36	HTH_36
Size (bp)	3393773	409973	219639	174018	167991	95405	28490	23802	20682	6942	6380	6236	5904	3588
GC content (%)	67.54	67.02	68.53	68.87	64.12	68.78	66.16	62.83	57.81	62.66	53.53	63.25	61.89	63.6
Coding percentage	88.5	83.9	88.5	87.9	80	89.3	89.6	84.8	68.1	82.7	76.3	77.2	43.6	75
CDSs	3154	338	196	136	142	87	29	23	16	6	8	8	7	2
Pseudogenes	110	45	12	4	23	6	1	0	5	0	0	1	1	0
CDSs (total)	3264	383	208	140	165	93	30	23	21	6	8	9	8	2
tRNA genes	48	1	0	0	0	1	0	0	0	0	0	0	0	0
rRNA operons	3	0	0	0	0	0	0	0	0	0	0	0	0	0
other RNA molecules	3	0	0	0	0	0	0	0	0	0	0	0	0	0
Phage regions (Phastest prediction)1	3	0	0	0	0	0	0	0	0	0	0	0	0	0
Transposase genes (incl. truncated)	80	22	8	3	21	1	0	0	0	0	0	0	0	0
Transporters-related genes	366	56	56	22	23	14	0	0	0	0	0	0	0	0
Genes of adaptive potential:
Utilization of methylamine - mauMGJCBDEAF				+
Utilization of phosphorus - phnCDEFGHIJKLMNOP
Siderophore receptor genes - fhuADCB		+
Rhamnose biosynthesis - rfbABCD		+
Cobalamin biosynthesis - cobAWNGHIJKLMBF			+
Ectoine biosynthesis (ehuABCD)				+
Carotenoid synthesis (crtXYIBZE-idi)				+
Putative virulance determinants
URE type 1			+
URE type 2
msrA1, msrA2, msrB	+
diguanylate cyclase	+
superoxide dismutase	+
sugar transferase	+
1completed and partial

## Sheet: CCUG54214
Supplementary Table S3. Characterization of chromosomes and extrachromosomal replicons (ECR) of analyzed P. yeei strains.
CCUG 54214
Isolation source: metal product, industry
Geographic location: Sweden
	Chromosome	pYEE54214P4	pYEE54214P3	pYEE54214P2	pYEE54214P1
Accesion Number	CP038061	CP038060	CP038059	CP038058	CP038057
REP type	dnaA	repB1	repB2	dnaA-like	repABC
Size (bp)	3552687	326635	278625	247560	148710
GC content (%)	67.51	68.35	67.76	68.5	64.48
Coding percentage	89	86	89.4	91.8	76.6
CDSs	3313	261	238	225	125
Pseudogenes	121	22	16	6	23
CDSs (total)	3434	283	254	231	148
tRNA genes	48	1	1	0	0
rRNA operons	3	0	0	0	0
other RNA molecules	3	0	0	0	0
Phage regions (Phastest prediction)1	9	0	0	0	0
Transposase genes (incl. truncated)	85	9	10	4	16
Transporters-related genes	378	46	52	70	13
Genes of adaptive potential:
Utilization of methylamine - mauMGJCBDEAF		+
Utilization of phosphorus - phnCDEFGHIJKLMNOP
Siderophore receptor genes - fhuADCB			+
Rhamnose biosynthesis - rfbABCD			+
Cobalamin biosynthesis - cobAWNGHIJKLMBF				+
Ectoine biosynthesis (ehuABCD)		+
Carotenoid synthesis (crtXYIBZE-idi)		+
Putative virulance determinants
URE type 1				+
URE type 2
msrA1, msrA2, msrB	+
diguanylate cyclase	+
superoxide dismutase	+
sugar transferase	+
1completed and partial

## Sheet: LM20
Supplementary Table S3. Characterization of chromosomes and extrachromosomal replicons (ECR) of analyzed P. yeei strains.
LM 20
Isolation source: black shale (cooper mine)
Geographic location: Poland; Lubin
	Chromosome	pLM20P10	pLM20P9	pLM20P8	pLM20P7	pLM20P6	pLM20P5	pLM20P4	pLM20P3	pLM20P2	pLM20P1
Accesion Number	CP038072	CP038071	CP038070	CP038069	CP038068	CP038067	CP038066	CP038065	CP038064	CP038063	CP038062
REP type	dnaA	repB2	dnaA-like	repB1	repABC	repABC	Rep_3	Rep_3	Rep_3	Rep_3	Rep_3
Size (bp)	3626561	411559	219661	172854	142905	99118	28490	20682	7245	6236	5982
GC content (%)	67.39	67	68.57	68.9	63.96	68.74	66.16	57.81	61.96	63.25	62.7
Coding percentage	88.4	84.3	88.4	87.9	80.2	89.6	89.6	68.1	63.01	77.2	84.2
CDSs	3396	342	196	134	124	91	29	16	8	8	9
Pseudogenes	122	43	12	4	22	6	1	5	1	1	0
CDSs (total)	3518	385	208	138	146	97	30	21	9	9	9
tRNA genes	48	1	0	0	0	1	0	0	0	0	0
rRNA operons	3	0	0	0	0	0	0	0	0	0	0
other RNA molecules	4	0	0	0	0	0	0	0	0	0	0
Phage regions (Phastest prediction)1	7	0	0	0	0	0	0	0	0	0	0
Transposase genes (incl. truncated)	98	22	8	2	19	1	0	0	1	0	0
Transporters-related genes	374	56	58	22	21	14	0	0	0	0	0
Genes of adaptive potential:
Utilization of methylamine - mauMGJCBDEAF				+
Utilization of phosphorus - phnCDEFGHIJKLMNOP
Siderophore receptor genes - fhuADCB		+
Rhamnose biosynthesis - rfbABCD		+
Cobalamin biosynthesis - cobAWNGHIJKLMBF			+
Ectoine biosynthesis (ehuABCD)				+
Carotenoid synthesis (crtXYIBZE-idi)				+
Putative virulance determinants
URE type 1			+
URE type 2
msrA1, msrA2, msrB	+
diguanylate cyclase	+
superoxide dismutase	+
sugar transferase	+
1completed and partial
