# Supplementary material for: Genome-wide comparative analysis of clinical and environmental strains of the opportunistic pathogen Paracoccus yeei (Alphaproteobacteria)
Source: Front Microbiol. 2024 Nov 6;15:1483110. doi: 10.3389/fmicb.2024.1483110 (PMC11578231; doi:10.3389/fmicb.2024.1483110)
Supplement: Supplementary file 8 [file Table_4.XLSX]

## Sheet: (A) Predicted_prophages_regions
Supplementary Table S4. Prophage regions identified in the genomes of P.yeei strains (Phastest prediction).
									Similar predicted prophages regions
Intact/ incomplete	P. yeei strain	Replicon	Most common phage	Region position	Region lenght (bp)	G+C (mol%)	No. of ORFs (bacterial and phage genes)	Integration site	Host	GenBank accesion no.	Cover (%)	Identities (%) - blastn
	CCUG 32052
intact		chromosome	PHAGE_Brucel_BiPBO1_NC_031264(3)	371413-385301	13889	62.45	13	between aldo/keto reductase and hypothetical protein genes	P. yeei FDAARGOS 643/P. yeei TT13	CP044081.1/CP024422.1	72/67	96/96
intact		chromosome	PHAGE_Brucel_BiPBO1_NC_031264(3)	1287199-1314549	27351	62.58	31	between Arc family DNA-binding protein and hypothetical protein genes	P. yeei FDAARGOS 643/P. alcaliphilus TK 1015 (DSM 8512)	CP044081.1/CP067124.1	50/34	96/90
intact		chromosome	PHAGE_Dinoro_vB_DshS_R5C_NC_041921(5)	1441973-1457149	15177	69.95	18	between permease and quinone-dependent dihydroorotate dehydrogenase genes	P. yeei FDAARGOS_643/ P. yeei FDAARGOS_252	CP044081.1/CP020442.2	100/100	99/99
intact		chromosome	PHAGE_Salmon_118970_sal3_NC_031940(4)	1612346-1620489	8144	64.31	11	between XRE family transcriptional regulator and tRNA-Ser genes	P. yeei FDAARGOS_252/P. yeei TT13	CP020442.2/CP024422.1	53/72	95/95
incomplete		chromosome	PHAGE_Stx2_c_1717_NC_011357(3)	1871761-1886841	15081	65.96	15	between hypothetical protein genes	P. yeei FDAARGOS_643/ Paracoccus sp. TOH (plasmid 1)	CP044081.1/CP098362.1	30/65	97/78
intact		chromosome	PHAGE_Shewan_1/44_NC_025463(3)	2298533-2337880	39348	63.46	30	between carbohydrate porin and ATP-binding protein genes	P. yeei FDAARGOS_643/ P. yeei CCUG 32053 (plasmid pYEE3)	CP020442.2/ CP031081.1	70/55	97/96
	CCUG 13493
intact		chromosome	PHAGE_Paraco_Shpa_NC_041868(7)	1367717-1392822	25105	65.39	30	between sigma-70 family RNA polymerase sigma factor and hypothetical protein genes	P. yeei FDAARGOS_643/ P. yeei 32053	CP044081.1/CP031078.1	86/83	97/95
intact		chromosome	PHAGE_Dinoro_vB_DshS_R5C_NC_041921(5)	2151571-2166237	13723	69.91	18	between quinone-dependent dihydroorotate dehydrogenase and ATP-binding protein genes	P. yeei FDAARGOS_252/P. yeei TT13	CP020442.2/CP024422.1	100/100	99/99
incomplete		chromosome	PHAGE_Escher_P13374_NC_018846(1)	2325947-2351653	25707	63.01	27	between IS5 family transposase and tRNA-Tyr genes	P. yeei TT13/ P. yeei FDAARGOS_252	CP024422.1/CP020447.2	04_04	99/99
	CCUG 32054
intact		chromosome	PHAGE_Stenot_S1_NC_011589(3)	111099-161216	50118	64.02	45	between hypothetical protein and aminotransferase class III-fold pyridoxal phosphate-dependent enzyme genes	P. yeei FDAARGOS_643/ P. yeei 32053	CP044081.1/CP031078.1	52/47	97/98
intact		chromosome	PHAGE_Brucel_BiPBO1_NC_031264(11)	210017-251670	41654	63.98	37	between tRNA dihydrouridine(20/20a) synthase DusA and ABC transporter substrate-binding protein genes	P. yeei FDAARGOS_643/ P. yeei FDAARGOS_252	CP044081.1/CP020442.2	56/23	97/79
intact		chromosome	PHAGE_Rhodob_RcCronus_NC_042049(5)	831609-846791	15183	69.86	18	between quinone-dependent dihydroorotate dehydrogenase and permease genes	P. yeei FDAARGOS_643/ P. yeei FDAARGOS_252	CP044081.1/CP020442.2	100/100	100/99
incomplete		chromosome	PHAGE_Paenib_Vegas_NC_028767(2)	1499175-1520374	21200	66.49	7	between DMT family transporter and hypothetical protein genes	P. yeei FDAARGOS_643/ P. yeei 32053	CP044081.1/CP031078.1	86/74	99/99
intact		chromosome	PHAGE_Brucel_BiPBO1_NC_031264(5)	1836883-1863397	26515	65.08	23	between twin-arginine translocation signal domain-containing protein and aldo/keto reductase genes	P. yeei FDAARGOS 643/P. yeei TT13	CP044081.1/CP024422.1	100/79	100/99
	CCUG 54214
intact		chromosome	PHAGE_Brucel_BiPBO1_NC_031264(4)	905157-924141	18985	63.58	23	between arsenical resistance protein ArsH and hypothetical protein genes	P. yeei TT13/ P. yeei FDAARGOS_643	CP024422.1/CP044081.1	79/72	95/96
intact		chromosome	PHAGE_Rhodob_RcCronus_NC_042049(6)	996021-1042580	46560	65.90	43	betweenselenocysteine-specific translation elongation factor and aldo/keto reductase genes	Rhodobacter capsulatus strain 37b4/ Cereibacter sphaeroides strain AB25 (chromosome 2)	CP119563.1/CP033443.1	70/74	88/87
intact		chromosome	PHAGE_Staphy_SPbeta_like_NC_029119(3)	1626596-1657419	30824	62.24	24	between tRNA-Met and DUF1837 domain-containing protein genes	Paracoccus mutanolyticus strain RSP-02/ P. yeei FDAARGOS_252	CP030239.1/CP020442.2	66/62	98/98
incomplete		chromosome	PHAGE_Rhodob_RC1_NC_020839(5)	2524880-2536260	11381	64.17	15	between xanthine dehydrogenase small subunit and XRE family transcriptional regulator genes	P. yeei FDAARGOS_643/ P. yeei 32053	CP044081.1/CP031078.1	26/26	99/99
incomplete		chromosome	PHAGE_Rhodov_RS1_NC_020866(5)	2738761-2759469	20709	65.77	15	between histidinol-phosphate transaminase and WYL domain-containing protein genes	P. yeei strain CCUG 32053/P. yeei TT13	CP031078.1/CP024422.1	48/48	99/99
intact		chromosome	PHAGE_Rhodob_RcCronus_NC_042049(6)	3060129-3109874	49746	67.58	46	between hypothetical protein and copper oxidase genes	Paracoccus sp. S3-43/ Polymorphum gilvum SL003B-26A1	CP119082.1/CP002568.1	77/61	91/93
intact		chromosome	PHAGE_Dinoro_vB_DshS_R5C_NC_041921(5)	3285704-3300880	15177	70.00	18	between serine O-acetyltransferase and permease genes	P. yeei FDAARGOS_643/ P. yeei FDAARGOS_252	CP044081.1/CP020442.2	100/100	99/99
intact		chromosome	PHAGE_Shewan_1/44_NC_025463(4)	3430792-3463711	32920	65.12	40	between ImmA/IrrE family metallo-endopeptidase and hypothetical protein genes	Paracoccus sp. S3-43/ Paracoccus sp. S3_2 DNA	CP119082.1/AP031493.1	79/72	94/89
incomplete		chromosome	PHAGE_Entero_mEp235_NC_019708(2)	3485062-3496938	11877	66.10	16	between XRE family transcriptional regulator and hypothetical protein genes	P. yeei FDAARGOS_252/P. denitrificans strain XW11	CP020442.2/CP158718.1	64/80	93/90
	CCUG 17731
intact		chromosome	PHAGE_Brucel_BiPBO1_NC_031264(4)	829239-848026	18.788	63.59	21	between aldo/keto reductase and selenocysteine-specific translation elongation factor genes	P. yeei strain CCUG 32053/P. yeei TT13	CP031078.1/CP024422.1	100/70	99/96
intact		chromosome	PHAGE_Entero_mEp235_NC_019708(3)	1646255-1675933	29.679	65.50	35	between HTH domain-containing protein and hypothetical protein genes	P. pantotrophus DSM 2944/ Moraxellaceae bacterium ARSSAG-00002374	CP044426.1/LC663024.1	34/18	88/88
intact		chromosome	PHAGE_Dinoro_vB_DshS_R5C_NC_041921(5)	1806931-1821216	14286	69.84	18	between ATP-binding protein and quinone-dependent dihydroorotate dehydrogenase genes	P. yeei CCUG 32053/ P. yeei FDAARGOS_252	CP031078.1/CP020442.2	100/100	99/99
intact		chromosome	PHAGE_Rhizob_16_3_NC_011103(7)	2155557-2180487	24931	63.48	32	beetween hypothetical proteins genes	P. yeei FDAARGOS_643/ P. yeei FDAARGOS_252	CP044081.1/CP020442.2	38/32	94/88
intact		chromosome	PHAGE_Stenot_S1_NC_011589(3)	2285683-2326821	41139	64.72	47	between response regulator transcription factor and hypothetical protein genes	P. yeei FDAARGOS_643/ Paracoccus sp. TOH (plasmid 1)	CP044081.1/CP098362.1	54/31	97/79
	LM20
intact		chromosome	PHAGE_Rhodob_RcCronus_NC_042049(6)	750242-805034	54793	67.32	46	between hypothetical protein and ABC transporter ATP-binding protein/permease genes	P. yeei TT13/ Paracoccus sp. S3-43	CP024422.1/CP119082.1	94/79	99/93
intact		chromosome	PHAGE_Rhodob_RcCronus_NC_042049(5)	1177593-1192775	15183	69.95	18	between ABC transporter ATP-binding protein/permease and permease genes	P. yeei FDAARGOS_252/P. yeei TT13	CP020442.2/CP024422.1	100/100	99/99
intact		chromosome	PHAGE_Entero_HK022_NC_002166(2)	1449078-1474301	25224	62.76	21	between DUF465 domain-containing protein and hypothetical protein genes	P. yeei FDAARGOS_643/ Paracoccus mutanolyticus strain RSP-02	CP044081.1/CP030239.1	32/38	98/98
intact		chromosome	PHAGE_Rhodob_RcapMu_NC_016165(25)	1643197-1682980	39784	66.51	50	between hypothetical protein and tRNA-Thr genes	P. yeei FDAARGOS_252/P. yeei TT13	CP020442.2/CP024422.1	21_6	92/93
intact		chromosome	PHAGE_Rhodob_RcCronus_NC_042049(5)	2904870-2928385	23516	69.45	26	between FAD-dependent oxidoreductase and DNA cytosine methyltransferase genes	P. yeei TT13/ Paracoccus stylophoreae strain LMG25392	CP024422.1/CP067134.1	79/89	91/90
intact		chromosome	PHAGE_Vibrio_VHML_NC_004456(2)	3068191-3094373	26183	64.13	27	between tRNA-Met and restriction endonuclease subunit S genes	Abyssibius alkaniclasticus strain 960558/ Paracoccus fistulariae strain KCTC 22803	CP095732.1/CP067136.1	40/47	82/81
intact		chromosome	PHAGE_Rhodob_RcCronus_NC_042049(6)	3467763-3490234	22472	65.54	24	between hypothetical protein genes	Rhodobacter capsulatus strain 37b4/ P. aminovorans strain BM109 (plasmid p_IV)	CP119563.1/CP109864.1	96/93	85/87
	CCUG 46822
intact		chromosome	PHAGE_Rhodob_RcCronus_NC_042049(6)	800945-826290	25346	65.14	28	between hypothetical protein genes	Rhodobacter capsulatus strain 37b4/ P. aminovorans strain BM109 (plasmid p_IV)	CP119563.1/CP109864.1	73/75	86/85
intact		chromosome	PHAGE_Rhodob_RcCronus_NC_042049(6)	2019775-2043171	23397	67.14	23	between hypothetical protein and DUF3489 domain-containing protein genes	Rhodobacter capsulatus strain 37b4/ Cereibacter sphaeroides strain AB25 (chromosome 2)	CP119563.1/CP033443.1	93/93	87/87
intact		chromosome	PHAGE_Rhodob_RcCronus_NC_042049(6)	3356012-3385270	29259	67.04	33	between XRE family transcriptional regulator and acyl-CoA transferase genes	Paracoccus jeotgali strain CBA4604/Paracoccus stylophorae strain LMG25392	CP025583.1/CP067134.1	45/50	90/89

## Sheet: (B) Predicted ICE_IME regions
Supplementary Table S4. ICE/IME elements identified in the genomes of P.yeei strains (ICEfinder prediction).
Type	P. yeei strain	Replicon	Region position	Region lenght (bp)	G+C (mol%)	No. of ORFs (bacterial and phage genes)	Insertion site	DR
	CCUG 13493
region 1 - putative IME		chromosome	685403-726353	40951	67.79	39	ABC transporter ATP-binding protein (684354..685985)	attL: 685403..685417 (gctgcgccgcgattt); attR: 726339..726353 (gctgcgccgcgattt)
region 2 - putative ICE with T4SS		chromosome	1247918-1430637	182720	66.25	190	flagellar basal body rod modification protein (1247708..1248376)	attL: 1247918..1247933 (ccggccctgccagtcg); attR: 1430622..1430637 (ccggccctgccagtcg)
	CCUG 17731
region 1 - putative IME		chromosome	740822-757986	17165	65.28	20	Predicted ORF (740227..740964)	attL: 740822..740838 (tgctgggggccgaactg); attR: 757970..757986 (tgctgggggccgaactg)
region 2 - putative IME without identified DR		chromosome	2258856-2287085	28230	66.96	30	-	-
region 3 - putative ICE with T4SS		chromosome	2667458-2949496	282039	64.56	275	Predicted ORF (2666966..2667856)	attL: 2667458..2667472 (gccgcgcccgaccgg); attR: 2949482..2949496 (gccgcgcccgaccgg)
	CCUG 32054
region 1 - putative IME		chromosome	181781-240392	58612	66.31	67	ATP-binding cassette domain-containing protein (181230..181958)	attL: 181781..181795 (acaggatgtcgcccc); attR: 240378..240392 (acaggatgtcgcccc)
region 2 - putative IME		chromosome	2980529-3040985	60457	66.31	53	LysR family transcriptional regulator (3040741..3041628)	attL: 2980529..2980543 (cctgcgcgccatcgc); attR: 3040971..3040985 (cctgcgcgccatcgc)
	CCUG 54214
region 1 - putative IME without identified DR		chromosome	2401398-2408832	7435	64.90	8	-	-
region 2 - putative ICE with T4SS		chromosome	2752779-2836481	83703	64.06	75	hypothetical protein (2752747..2753406)	attL: 2752779..2752794 (ggccttgatggccgag); attR: 2836466..2836481 (ggccttgatggccgag)
	LM 20
region 1 - putative IME		chromosome	3459147-3509949	50803	63.15	52	response regulator (3459352..3460035)	attL: 3459147..3459196 (aggctcataacctgaaggccgcaggttcaaatcctgcccccgcaaccaaa); attR: 3509900..3509949 (aggctcataacctgaaggccgcaggttcaaatcctgcccccgcaaccaaa)
