# Supplementary material for: Genome-wide comparative analysis of clinical and environmental strains of the opportunistic pathogen Paracoccus yeei (Alphaproteobacteria)
Source: Front Microbiol. 2024 Nov 6;15:1483110. doi: 10.3389/fmicb.2024.1483110 (PMC11578231; doi:10.3389/fmicb.2024.1483110)
Supplement: Supplementary file 9 [file Table_5.XLSX]

## Sheet: Genomes_Group A
Supplementary Table S5. The P. yeei genomes and plasmidomes comparisions – detailed data.
	32053	TT13	32054	54214	ARGOS_643	17731	32052
32053
TT13
32054
54214
ARGOS_643
17731
32052

## Sheet: Genomes_Group B
Supplementary Table S5. The P. yeei genomes and plasmidomes comparisions – detailed data.
	LM20	46822	13493	ARGOS_252
LM20
46822
13493
ARGOS_252
