# Supplementary material for: Genome-wide comparative analysis of clinical and environmental strains of the opportunistic pathogen Paracoccus yeei (Alphaproteobacteria)
Source: Front Microbiol. 2024 Nov 6;15:1483110. doi: 10.3389/fmicb.2024.1483110 (PMC11578231; doi:10.3389/fmicb.2024.1483110)
Supplement: Supplementary file 10 [file Table_6.XLSX]

## Sheet: 13493_chr
Supplementary Table S6. Distribution and characterization of transport-related genes in the analyzed P. yeei genomes.
Transport-related genes of P. yeei CCUG 13493 - chromosome				Transporter type
Start	End		Product	ABC	MFS	P-type	RND	TRAP	TTT	Others/ not defined
			Summary (no. of transport-related genes)	219	22	3	10	11	16	84
15285	14554	C	ABC transporter permease	+
16067	15282	C	ABC transporter ATP-binding protein	+
17664	16729	C	ABC transporter ATP-binding protein	+
27311	26298	C	transporter substrate-binding domain-containing protein	+
28115	27333	C	ABC transporter permease	+
28918	28112	C	ABC transporter ATP-binding protein	+
29066	29509		DMT family transporter							+
39005	40051		sn-glycerol-3-phosphate ABC transporter ATP-binding protein UgpC	+
40114	41427		carbohydrate ABC transporter substrate-binding protein	+
41491	42417		sugar ABC transporter permease	+
42419	43297		carbohydrate ABC transporter permease	+
52275	53210		DMT family transporter							+
63818	62631	C	sugar ABC transporter permease	+
65385	63811	C	sugar ABC transporter ATP-binding protein	+
66508	65444	C	sugar ABC transporter substrate-binding protein	+
89756	91834		MCE family protein							+
91836	92489		membrane integrity-associated transporter subunit PqiC							+
97229	95616	C	DUF2125 domain-containing protein							+
102970	107514		DUF2125 domain-containing protein							+
108119	109837		MFS transporter		+
111018	112241		chromate efflux transporter (chrA)							+
123206	122160	C	molybdenum ABC transporter ATP-binding protein (modC)	+
123883	123203	C	molybdate ABC transporter permease subunit (modB)	+
124635	123889	C	molybdate ABC transporter substrate-binding protein (modA)	+
132875	131850	C	glycine betaine/L-proline ABC transporter ATP-binding protein	+
133755	132868	C	proline/glycine betaine ABC transporter permease	+
134821	133823	C	ABC transporter substrate-binding protein	+
159064	158450	C	energy-coupling factor transporter transmembrane protein EcfT	+
159764	159039	C	ABC transporter ATP-binding protein	+
161878	160787	C	sn-glycerol-3-phosphate import ATP-binding protein UgpC	+
162742	161879	C	sn-glycerol-3-phosphate ABC transporter permease UgpE	+
163616	162735	C	sn-glycerol-3-phosphate ABC transporter permease UgpA	+
164966	163671	C	sn-glycerol-3-phosphate ABC transporter substrate-binding protein UgpB	+
177003	177743		LPS export ABC transporter ATP-binding protein (lptB)	+
178571	179035		PTS lactose transporter subunit IIC							+
206035	204182	C	ABC transporter ATP-binding protein	+
221028	220258	C	ABC transporter ATP-binding protein	+
222068	221025	C	iron ABC transporter permease	+
223168	222071	C	ABC transporter substrate-binding protein	+
230391	229465	C	AEC family transporter							+
243472	242480	C	tripartite tricarboxylate transporter substrate binding protein						+
244977	243469	C	tripartite tricarboxylate transporter permease						+
245449	244988	C	tripartite tricarboxylate transporter TctB family protein						+
246472	245498	C	tripartite tricarboxylate transporter substrate binding protein BugD						+
251899	250598	C	MCE family protein							+
252670	251903	C	ABC transporter ATP-binding protein	+
253755	252667	C	MlaE family lipid ABC transporter permease subunit	+
290354	289533	C	ABC transporter	+
301655	300714	C	DMT family transporter							+
303538	304482		choline ABC transporter substrate-binding protein (choX)	+
319182	320465		urea ABC transporter substrate-binding protein (UrtA)	+
320517	322436		urea ABC transporter permease subunit UrtB	+
322438	323670		urea ABC transporter permease subunit UrtC	+
323667	324410		urea ABC transporter ATP-binding protein UrtD	+
324412	325122		urea ABC transporter ATP-binding subunit UrtE	+
325566	325249	C	QacE family quaternary ammonium compound efflux SMR transporter							+
341687	340764	C	cation transporter							+
349226	348714	C	transporter							+
371425	372798		MFS transporter		+
375878	374754	C	AI-2E family transporter							+
390602	391909		MFS transporter		+
412487	413659		efflux RND transporter periplasmic adaptor subunit				+
413656	416712		efflux RND transporter permease subunit				+
457293	459221		potassium transporter							+
475816	476721		EamA family transporter RarD							+
489028	488063	C	ABC transporter permease	+
490119	489028	C	ABC transporter permease	+
491788	490184	C	ABC transporter ATP-binding protein	+
492774	491788	C	BMP family ABC transporter substrate-binding protein	+
544420	545523		MRP family ATP-binding protein	+
594242	595555		MFS transporter		+
605817	604795	C	LacI family DNA-binding transcriptional regulator	+
636733	635939	C	ATP-binding protein647897 645831 C TRAP					+
647897	645831	C	TRAP transporter permease					+
648981	647980	C	TAXI family TRAP transporter solute-binding subunit					+
649318	650802		inorganic phosphate transporter							+
651575	652882		short-chain fatty acid transporter							+
668815	668084	C	amino acid ABC transporter ATP-binding protein	+
669449	668796	C	amino acid ABC transporter permease	+
670144	669449	C	amino acid ABC transporter permease	+
671014	670211	C	transporter substrate-binding domain-containing protein	+
677730	678704		tripartite tricarboxylate transporter substrate binding protein						+
678772	679230		tripartite tricarboxylate transporter TctB family protein						+
679234	680739		tripartite tricarboxylate transporter permease						+
681511	682365		ABC transporter permease	+
682517	683431		ABC transporter permease	+
683441	684361		ABC transporter permease	+
684354	685985		ABC transporter ATP-binding protein	+
694549	696066		peptide ABC transporter substrate-binding protein	+
733037	733888		glycine betaine ABC transporter substrate-binding protein	+
733942	735018		glycine betaine/L-proline ABC transporter ATP-binding protein	+
735030	735857		ABC transporter permease subunit	+
735854	736678		ABC transporter permease subunit	+
737395	739866		copper-translocating P-type ATPase			+
745082	743595	C	SulP family inorganic anion transporter							+
745396	746196		MetQ/NlpA family ABC transporter substrate-binding protein	+
746222	747019		MetQ/NlpA family ABC transporter substrate-binding protein	+
747019	748119		ATP-binding cassette domain-containing protein	+
748100	748753		ABC transporter permease	+
758350	757580	C	amino acid ABC transporter ATP-binding protein	+
759016	758354	C	amino acid ABC transporter permease	+
759663	759016	C	amino acid ABC transporter permease	+
760527	759718	C	transporter substrate-binding domain-containing protein	+
783138	784040		DMT family transporter							+
787330	785930	C	APC family permease							+
789245	790273		phosphonate ABC transporter substrate-binding protein	+
790337	791527		phosphate ABC transporter permease subunit PstC	+
791524	792873		phosphate ABC transporter permease PstA	+
792895	793692		phosphate ABC transporter ATP-binding protein	+
813198	812422	C	MetQ/NlpA family ABC transporter substrate-binding protein	+
813891	813217	C	ABC transporter permease	+
814927	813881	C	methionine ABC transporter ATP-binding protein	+
816764	817894		aromatic hydrocarbon degradation protein							+
820449	821132		ABC transporter ATP-binding protein	+
821134	822351		ABC transporter permease	+
842833	841592	C	MFS transporter		+
851536	850019	C	tripartite tricarboxylate transporter permease						+
852037	851540	C	tripartite tricarboxylate transporter TctB family protein						+
852975	852034	C	tripartite tricarboxylate transporter substrate binding protein						+
854270	853179	C	ABC transporter substrate-binding protein	+
882556	883659		ABC transporter ATP-binding protein	+
883685	884770		ABC transporter substrate-binding protein	+
884876	885958		ABC transporter substrate-binding protein	+
886026	887327		ABC transporter permease	+
887333	888286		ABC transporter permease	+
889303	888359	C	AEC family transporter							+
908335	907736	C	LysE family translocator							+
985712	983856	C	ABC transporter substrate-binding protein	+
1014533	1015504		DctP family TRAP transporter solute-binding subunit					+
1015568	1016140		TRAP transporter small permease					+
1016144	1017550		TRAP transporter large permease					+
1025967	1024990	C	LacI family DNA-binding transcriptional regulator	+
1029695	1031422		PTS fructose transporter subunit EIIBC							+
1033027	1031660	C	dicarboxylate/amino acid:cation symporter							+
1074861	1073782	C	ATP-binding cassette domain-containing protein	+
1075737	1074865	C	ABC transporter permease subunit	+
1076852	1075839	C	ABC transporter substrate-binding protein	+
1080069	1078999	C	ABC transporter ATP-binding protein	+
1080896	1080081	C	ABC transporter permease	+
1081801	1080893	C	ABC transporter permease	+
1094758	1096077		MFS transporter		+
1097055	1098131		ABC transporter substrate-binding protein	+
1134989	1134438	C	biotin transporter BioY	+
1148868	1149944		ACR3 family arsenite efflux transporter (arsB)							+
1150648	1151838		MFS transporter		+
1175789	1174713	C	BMP family ABC transporter substrate-binding protein	+
1176697	1175810	C	ABC transporter permease	+
1177767	1176694	C	ABC transporter permease	+
1179376	1177754	C	ABC transporter ATP-binding protein	+
1208192	1207020	C	AI-2E family transporter							+
1211909	1210440	C	MATE family efflux transporter							+
1214464	1215765		MFS transporter		+
1231770	1233677		ABC transporter substrate-binding protein	+
1233718	1234857		ABC transporter permease subunit	+
1234857	1235963		ABC transporter permease	+
1235960	1237555		ABC transporter ATP-binding protein	+
1242313	1241492	C	sulfate ABC transporter permease subunit CysW	+
1243152	1242310	C	sulfate ABC transporter permease subunit CysT	+
1244158	1243163	C	sulfate ABC transporter substrate-binding protein	+
1245252	1244155	C	sulfate/molybdate ABC transporter ATP-binding protein	+
1266125	1267255		MFS transporter		+
1270705	1268984	C	iron ABC transporter permease	+
1272810	1271671	C	ABC transporter ATP-binding protein	+
1275291	1276451		MFS transporter		+
1277946	1276909	C	cation diffusion facilitator family transporter							+
1278942	1278361	C	ABC transporter ATP-binding protein	+
1292903	1291518	C	magnesium transporter (mgtE)							+
1299877	1299086	C	ABC transporter substrate-binding protein	+
1306619	1307251		heme ABC exporter ATP-binding protein CcmA	+
1307248	1307904		heme exporter protein CcmB	+
1307956	1308681		heme ABC transporter permease	+
1327531	1328289		ABC transporter permease	+
1328289	1329017		ATP-binding cassette domain-containing protein	+
1330749	1331657		HlyC/CorC family transporter							+
1420443	1421312		ABC transporter permease	+
1421309	1422118		ABC transporter permease	+
1422115	1423269		ABC transporter ATP-binding protein	+
1432196	1431858	C	QacE family quaternary ammonium compound efflux SMR transporter							+
1451110	1449989	C	LPS export ABC transporter permease LptG	+
1452249	1451107	C	LPS export ABC transporter permease LptF	+
1455869	1456174		sec-independent translocation protein MttA							+
1472459	1473046		LysE family translocator							+
1473924	1473052	C	DMT family transporter							+
1479218	1480414		MFS transporter		+
1489698	1491509		ATP-binding cassette domain-containing protein	+
1496657	1496004	C	ATP-binding cassette domain-containing protein	+
1555753	1557234		purine permease							+
1558859	1559488		LysE family translocator							+
1575519	1576703		branched-chain amino acid ABC transporter substrate-binding protein	+
1576808	1577662		ABC transporter ATP-binding protein	+
1577659	1578363		ABC transporter ATP-binding protein	+
1578367	1579368		branched-chain amino acid ABC transporter permease	+
1579381	1580721		branched-chain amino acid ABC transporter permease	+
1591777	1590443	C	AI-2E family transporter							+
1612669	1611182	C	purine permease							+
1615173	1616078		DMT family transporter							+
1620503	1620045	C	outer membrane lipid asymmetry maintenance protein MlaD							+
1622370	1621069	C	NCS2 family permease							+
1639756	1639094	C	ABC transporter ATP-binding protein	+
1641050	1639749	C	lipoprotein-releasing ABC transporter permease subunit	+
1648300	1647281	C	LacI family transcriptional regulator	+
1651585	1650608	C	ABC transporter permease	+
1653093	1651582	C	sugar ABC transporter ATP-binding protein	+
1654047	1653160	C	sugar ABC transporter substrate-binding protein	+
1659767	1658766	C	ABC transporter substrate-binding protein	+
1664575	1665573		ABC transporter substrate-binding protein	+
1665641	1666528		proline/glycine betaine ABC transporter permease	+
1666521	1667546		glycine betaine/L-proline ABC transporter ATP-binding protein	+
1676941	1677816		ABC transporter permease	+
1677826	1678668		ABC transporter permease	+
1678665	1679780		ABC transporter ATP-binding protein	+
1687748	1686141	C	ABC transporter ATP-binding protein	+
1688605	1687748	C	ABC transporter permease	+
1689576	1688617	C	ABC transporter permease	+
1691157	1689718	C	ABC transporter substrate-binding protein	+
1691850	1693292		GntP family permease							+
1698724	1697105	C	ABC transporter ATP-binding protein	+
1699628	1698717	C	ABC transporter permease	+
1700552	1699641	C	ABC transporter permease	+
1702102	1700606	C	peptide ABC transporter substrate-binding protein	+
1709179	1707680	C	tripartite tricarboxylate transporter permease						+
1709661	1709176	C	tripartite tricarboxylate transporter TctB family protein						+
1710696	1709725	C	tripartite tricarboxylate transporter substrate binding protein						+
1715838	1717046		3-(3-hydroxy-phenyl)propionate transporter MhpT							+
1739156	1737855	C	TRAP transporter large permease subunit					+
1739711	1739169	C	TRAP transporter small permease					+
1740774	1739788	C	C4-dicarboxylate ABC transporter substrate-binding protein	+
1763421	1760707	C	MFS transporter		+
1769735	1768917	C	ABC transporter permease	+
1770568	1769735	C	ABC transporter ATP-binding protein	+
1784883	1783378	C	tripartite tricarboxylate transporter permease						+
1785325	1784885	C	tripartite tricarboxylate transporter TctB family protein						+
1786420	1785449	C	tripartite tricarboxylate transporter substrate binding protein						+
1790494	1788665	C	SLC13 family permease							+
1804066	1805190		twin-arginine translocation signal domain-containing protein							+
1806753	1805242	C	TRAP transporter large permease subunit					+
1807308	1806769	C	TRAP transporter small permease subunit					+
1809758	1811362		peptide ABC transporter substrate-binding protein	+
1813531	1811789	C	MFS transporter		+
1851667	1852869		penicillin-binding protein activator							+
1887510	1888403		metal ABC transporter substrate-binding protein	+
1888396	1889253		manganese/iron ABC transporter ATP-binding protein	+
1889253	1890098		metal ABC transporter permease	+
1890098	1890922		metal ABC transporter permease	+
1893626	1894840		MFS transporter		+
1911741	1912514		ABC transporter ATP-binding protein	+
1912683	1913546		ABC transporter permease	+
1913582	1914472		ABC transporter permease	+
1914509	1915498		ABC transporter substrate-binding protein	+
1925814	1927469		L-lactate permease (lldP)							+
1932217	1931381	C	ATP-binding cassette domain-containing protein	+
1933047	1932214	C	ABC transporter ATP-binding protein	+
1933954	1933052	C	ABC transporter permease subunit	+
1934891	1933951	C	ABC transporter permease subunit	+
1936566	1934962	C	ABC transporter substrate-binding protein	+
1966387	1967475		DUF2125 domain-containing protein							+
1983737	1982640	C	twin-arginine translocation signal domain-containing protein							+
1996468	1995356	C	ABC transporter permease	+
1999190	1996470	C	ABC transporter ATP-binding protein/permease	+
2000268	1999204	C	HlyD family efflux transporter periplasmic adaptor subunit							+
2013260	2014399		efflux RND transporter periplasmic adaptor subunit				+
2030759	2031547		ATP-binding cassette domain-containing protein	+
2031577	2032299		transporter substrate-binding domain-containing protein	+
2032351	2033229		ABC transporter permease subunit	+
2033226	2034053		ABC transporter permease subunit	+
2054139	2053825	C	antibiotic ABC transporter	+
2058129	2059334		Bcr/CflA family efflux MFS transporter		+
2097479	2095701	C	SLC13 family permease							+
2118812	2118387	C	PTS fructose transporter subunit IIA							+
2167065	2166703	C	permease							+
2180444	2179068	C	Trk system potassium transporter TrkA							+
2195940	2195161	C	metal ABC transporter ATP-binding protein	+
2196527	2197507		zinc ABC transporter substrate-binding protein	+
2203639	2204814		efflux RND transporter periplasmic adaptor subunit				+
2207955	2208794		iron transporter							+
2208791	2209936		iron transporter substrate-binding protein							+
2209938	2211266		deferrochelatase/peroxidase EfeB							+
2211269	2212093		iron uptake system protein EfeO							+
2212820	2214667		ABC transporter ATP-binding protein	+
2224905	2222725	C	cadmium-translocating P-type ATPase (cadA)			+
2237336	2238289		ABC transporter ATP-binding protein	+
2265612	2264398	C	Bcr/CflA family efflux MFS transporter		+
2266430	2267785		efflux RND transporter periplasmic adaptor subunit				+
2267820	2270945		efflux RND transporter permease subunit				+
2280757	2281101		QacE family quaternary ammonium compound efflux SMR transporter							+
2286948	2287544		LysE family translocator							+
2371588	2372142		twin-arginine translocation pathway signal							+
2389610	2391553		cadmium-translocating P-type ATPase (cadA)			+
2409468	2408623	C	ABC transporter permease	+
2410389	2409478	C	ABC transporter permease	+
2411477	2410386	C	ABC transporter ATP-binding protein	+
2429499	2428549	C	magnesium transporter							+
2445493	2444717	C	sulfate ABC transporter ATP-binding protein (cysA)	+
2446350	2445451	C	sulfate ABC transporter permease subunit CysW	+
2447182	2446343	C	sulfate ABC transporter permease subunit CysT	+
2448178	2447186	C	sulfate ABC transporter substrate-binding protein	+
2453516	2454007		MgtC/SapB family protein							+
2462717	2463667		choline ABC transporter substrate-binding protein	+
2463862	2464713		choline ABC transporter permease subunit (choW)	+
2464706	2465761		choline ABC transporter ATP-binding protein (choV)	+
2466630	2465758	C	DMT family transporter							+
2467312	2466716	C	amino acid transporter							+
2504024	2504923		cation transporter							+
2512012	2510273	C	ATP-binding cassette domain-containing protein	+
2518967	2517696	C	HlyC/CorC family transporter							+
2522995	2523948		DMT family transporter							+
2544896	2544432	C	ExbD/TolR family protein							+
2560737	2559361	C	MATE family efflux transporter							+
2577945	2579372		inorganic phosphate transporter							+
2584798	2585580		ABC transporter ATP-binding protein	+
2585577	2586458		branched-chain amino acid ABC transporter permease	+
2586462	2587481		branched-chain amino acid ABC transporter permease	+
2587503	2588834		ABC transporter permease	+
2588844	2590175		ABC transporter permease	+
2590225	2590965		ABC transporter ATP-binding protein	+
2606317	2605583	C	amino acid ABC transporter ATP-binding protein	+
2606989	2606330	C	amino acid ABC transporter permease	+
2607816	2607064	C	amino acid ABC transporter substrate-binding protein	+
2617387	2619183		ATP-binding cassette domain-containing protein	+
2628424	2629098		ATP-binding cassette domain-containing protein	+
2629095	2630024		FtsX-like permease family protein	+
2630887	2631822		ABC transporter ATP-binding protein	+
2631819	2632580		sugar ABC transporter permease	+
2649335	2647905	C	ammonium transporter							+
2652611	2652015	C	ABC transporter substrate-binding protein	+
2653474	2655216		type I secretion system permease/ATPase							+
2659905	2659120	C	multidrug ABC transporter permease	+
2679813	2678623	C	MFS transporter		+
2736640	2735594	C	ATP-binding cassette domain-containing protein	+
2737419	2736637	C	ABC transporter permease	+
2739417	2738311	C	ABC transporter substrate-binding protein	+
2758328	2759794		ABC transporter substrate-binding protein	+
2764047	2765681		MFS transporter		+
2765732	2766673		ABC transporter permease	+
2766670	2767482		ABC transporter permease	+
2767479	2769059		ABC transporter ATP-binding protein	+
2773371	2772595	C	amino acid ABC transporter ATP-binding protein	+
2774833	2773382	C	amino acid ABC transporter permease	+
2776088	2774835	C	ABC transporter permease subunit	+
2777219	2776194	C	amino acid ABC transporter substrate-binding protein	+
2780162	2779794	C	fluoride efflux transporter CrcB							+
2806208	2805264	C	DMT family transporter							+
2830260	2829481	C	branched-chain amino acid ABC transporter permease	+
2851463	2850555	C	DMT family transporter							+
2880248	2881456		efflux RND transporter periplasmic adaptor subunit				+
2881456	2884554		efflux RND transporter permease subunit				+
2886651	2886214	C	ribose ABC transporter	+
2890858	2892255		transporter							+
2902211	2900310	C	potassium transporter Kup							+
2915302	2916105		quinoprotein dehydrogenase-associated putative ABC transporter substrate-binding protein	+
2917741	2918946		branched-chain amino acid ABC transporter substrate-binding protein	+
2921373	2922173		multidrug ABC transporter permease	+
2966352	2964901	C	APC family permease							+
2976467	2977693		MFS transporter		+
3026296	3027363		efflux RND transporter periplasmic adaptor subunit				+
3027360	3030440		efflux RND transporter permease subunit				+
3033812	3035170		MFS transporter		+
3038221	3038841		VUT family protein							+
3052462	3051488	C	ribose ABC transporter permease	+
3053954	3052452	C	sugar ABC transporter ATP-binding protein	+
3054930	3054025	C	LacI family transcriptional regulator	+
3087388	3088629		MFS transporter		+
3089607	3090800		MFS transporter		+
3119690	3119061	C	LysE family translocator							+
3144660	3145637		TAXI family TRAP transporter solute-binding subunit					+

## Sheet: 13493_pl
Transport-related genes of P. yeei CCUG 13493 - extrachromosomal replicons				Transporter type
Start	End		Product	ABC	MFS	P-type	RND	TRAP	TTT	Others/ not defined
			Summary (no. of transport-related genes)	147	9	1	11	8	0	22
			pYEE13493P8 (repB2)	37	1	0	3	3	0	6
2298	2690		aromatic acid/H+ symport family MFS transporter		+
16213	15692	C	Twin-arginine translocation pathway signal	+
31084	29300	C	APC family permease							+
35116	36567		ABC transporter substrate-binding protein	+
41983	43368		ammonium transporter							+
70585	71616		amino acid ABC transporter substrate-binding protein	+
71688	72866		ABC transporter permease subunit	+
72863	73948		amino acid ABC transporter permease	+
73958	74707		amino acid ABC transporter ATP-binding protein	+
91216	90128	C	ABC transporter ATP-binding protein	+
92013	91213	C	ABC transporter permease	+
92849	92013	C	ABC transporter permease	+
93925	92915	C	ABC transporter substrate-binding protein	+
121091	119811	C	TRAP transporter large permease					+
121631	121095	C	TRAP transporter small permease					+
122673	121696	C	TRAP transporter substrate-binding protein					+
129275	126921	C	AI-2E family transporter							+
134079	132697	C	efflux transporter outer membrane subunit				+
137251	134138	C	multidrug efflux RND transporter permease subunit				+
138430	137255	C	efflux RND transporter periplasmic adaptor subunit				+
145261	146808		sugar ABC transporter ATP-binding protein	+
146810	147784		ribose ABC transporter permease	+
147821	148759		ABC transporter	+
165971	165045	C	DMT family transporter							+
212344	213792		amino acid permease, glycosyltransferase							+
249986	249060	C	sugar ABC transporter substrate-binding protein	+
251092	250076	C	ABC transporter permease	+
252649	251111	C	sugar ABC transporter ATP-binding protein	+
253658	252714	C	sugar ABC transporter substrate-binding protein	+
254921	253893	C	LacI family DNA-binding transcriptional regulator	+
255448	255017	C	PACE efflux transporter							+
259949	260953		iron-siderophore ABC transporter substrate-binding protein	+
260950	261957		iron ABC transporter permease	+
261954	262985		iron ABC transporter permease	+
262982	263788		ABC transporter ATP-binding protein	+
266822	265884	C	BMP family ABC transporter substrate-binding protein	+
267852	266854	C	ABC transporter permease	+
269354	267849	C	sugar ABC transporter ATP-binding protein	+
288818	288267	C	BioY family transporter	+
289894	288881	C	LacI family DNA-binding transcriptional regulator	+
292141	293622		sugar ABC transporter ATP-binding protein	+
293619	294584		ABC transporter permease	+
294610	295569		ABC transporter substrate-binding protein	+
300440	301360		iron-siderophore ABC transporter substrate-binding protein	+
301357	303327		Fe(3+)-hydroxamate ABC transporter permease FhuB	+
303324	304100		ATP-binding cassette domain-containing protein	+
304116	305816		ABC transporter ATP-binding protein	+
318000	317209	C	sugar ABC transporter permease	+
318670	317990	C	ABC transporter ATP-binding protein	+
342428	340707	C	ABC transporter ATP-binding protein	+
			pYEE13493P7 (dnaA-like)	46	3	0	2	0	0	7
7809	6559	C	MFS transporter		+
18127	19107		aliphatic sulfonate ABC transporter substrate-binding protein	+
19119	19937		ABC transporter permease subunit	+
19924	20703		ABC transporter ATP-binding protein	+
27202	26204	C	branched-chain amino acid ABC transporter permease	+
28091	27204	C	branched-chain amino acid ABC transporter permease	+
28797	28093	C	ABC transporter ATP-binding protein	+
29567	28794	C	ABC transporter ATP-binding protein	+
30766	29567	C	ABC transporter substrate-binding protein	+
37027	35306	C	carbohydrate ABC transporter substrate-binding protein	+
38304	37501	C	carbohydrate ABC transporter permease	+
39176	38301	C	sugar ABC transporter permease	+
40267	39176	C	ABC transporter ATP-binding protein	+
41351	40269	C	ABC transporter ATP-binding protein	+
44293	45303		ABC transporter substrate-binding protein	+
45300	46340		iron ABC transporter permease	+
46337	47104		ABC transporter ATP-binding protein	+
70459	69866	C	ATP-binding cassette domain-containing protein	+
71228	70452	C	ABC transporter ATP-binding protein	+
72034	71222	C	ABC transporter permease	+
72987	72031	C	ABC transporter permease	+
74535	72997	C	ABC transporter substrate-binding protein	+
93854	93177	C	ABC transporter ATP-binding protein	+
94284	93851	C	iron ABC transporter permease	+
98852	98175	C	ATP-binding cassette domain-containing protein	+
99574	98849	C	ABC transporter ATP-binding protein	+
100317	99571	C	energy-coupling factor transporter transmembrane protein EcfT	+
100911	100330	C	ECF transporter S component	+
117276	116272	C	LacI family DNA-binding transcriptional regulator	+
117430	118767		uracil-xanthine permease							+
123657	124670		taurine ABC transporter substrate-binding protein	+
124709	125524		ATP-binding cassette domain-containing protein	+
125517	126344		ABC transporter permease subunit	+
126449	126880		nuclear transport factor 2 family protein							+
130237	131298		putative sulfate exporter family transporter							+
135451	133931	C	ABC transporter permease	+
136142	135480	C	ATP-binding cassette domain-containing protein	+
137060	136152	C	putative selenate ABC transporter substrate-binding protein	+
140284	139343	C	ABC transporter permease	+
141216	140287	C	ABC transporter permease	+
142700	141213	C	sugar ABC transporter ATP-binding protein	+
143710	142700	C	ABC transporter substrate-binding protein	+
150542	151720		ABC transporter substrate-binding protein	+
151997	153205		NarK/NasA family nitrate transporter							+
155992	156837		formate/nitrite transporter family protein							+
162578	159486	C	efflux RND transporter permease subunit				+
163784	162582	C	efflux RND transporter periplasmic adaptor subunit				+
166846	168171		C4-dicarboxylate transporter DctA							+
175684	175010	C	ABC transporter ATP-binding protein	+
177362	178114		sugar ABC transporter permease	+
178175	180019		ABC transporter ATP-binding protein	+
181960	183546		DHA2 family efflux MFS transporter permease subunit		+
184162	185124		ABC transporter substrate-binding protein	+
185173	186687		sugar ABC transporter ATP-binding protein	+
186684	187682		ABC transporter permease	+
187679	188659		sugar ABC transporter permease YjfF	+
213905	215212		MFS transporter		+
216143	217531		L-cystine transporter							+
			pYEE13493P6 (repABC)	15	2	0	0	2	0	1
25268	24045	C	MFS transporter		+
30376	31260		amino acid ABC transporter substrate-binding protein	+
31318	32079		amino acid ABC transporter permease	+
32076	32768		amino acid ABC transporter permease	+
32783	33532		amino acid ABC transporter ATP-binding protein	+
68058	67258	C	transporter substrate-binding domain-containing protein	+
68876	68142	C	amino acid ABC transporter ATP-binding protein	+
69504	68860	C	amino acid ABC transporter permease	+
70197	69514	C	amino acid ABC transporter permease	+
104127	102241	C	TRAP transporter large permease subunit					+
105173	104151	C	TRAP transporter substrate-binding protein					+
122050	120401	C	Na/Pi cotransporter family protein							+
123884	124099		MFS transporter		+
124906	124169	C	ABC transporter permease	+
125892	124903	C	ABC transporter ATP-binding protein	+
127103	125889	C	ABC transporter permease	+
128094	127192	C	ABC transporter substrate-binding protein	+
144926	143997	C	metal ABC transporter substrate-binding protein	+
145812	144946	C	metal ABC transporter permease	+
146582	145812	C	metal ABC transporter ATP-binding protein	+
			pYEE13493P5 (repB1)	19	0	0	0	0	0	4
6240	7232		rhamnose ABC transporter substrate-binding protein	+
7192	8838		sugar ABC transporter ATP-binding protein	+
8835	9806		ABC transporter permease	+
9803	10801		ABC transporter permease	+
21170	17886	C	transporter substrate-binding domain-containing protein	+
24146	25147		LacI family DNA-binding transcriptional regulator	+
26699	27646		sugar ABC transporter substrate-binding protein	+
42645	43637		iron ABC transporter permease	+
43634	44386		ABC transporter ATP-binding protein	+
95608	94949	C	ectoine/hydroxyectoine ABC transporter permease subunit EhuD	+
96264	95608	C	ectoine/hydroxyectoine ABC transporter permease subunit EhuC	+
97126	96305	C	ectoine/hydroxyectoine ABC transporter substrat e-binding protein EhuB	+
97939	97154	C	ectoine/hydroxyectoine ABC transporter ATP-binding protein EhuA	+
108461	110182		type I secretion system permease/ATPase							+
110179	111468		HlyD family type I secretion periplasmic adaptor subunit							+
123167	121632	C	ABC transporter permease subunit	+
123961	123164	C	ABC transporter ATP-binding protein	+
124931	123945	C	twin-arginine translocation pathway signal protein							+
137515	138450		EamA family transporter							+
156506	157450		choline ABC transporter substrate-binding protein	+
169004	167943	C	sn-glycerol-3-phosphate ABC transporter ATP-binding protein UgpC	+
171102	170263	C	carbohydrate ABC transporter permease	+
171983	171108	C	sugar ABC transporter permease	+
			pYEE13493P4 (repABC)	19	1	0	6	0	0	0
1627	422	C	efflux RND transporter periplasmic adaptor subunit				+
22402	21575	C	sugar ABC transporter ATP-binding protein	+
23456	22407	C	ABC transporter permease	+
24536	23568	C	sugar ABC transporter substrate-binding protein	+
24883	25911		LacI family DNA-binding transcriptional regulator	+
36814	34877	C	MacB family efflux pump subunit				+
38029	36818	C	efflux RND transporter periplasmic adaptor subunit				+
38860	40029		efflux RND transporter periplasmic adaptor subunit				+
40036	43140		efflux RND transporter permease subunit				+
43137	44513		efflux transporter outer membrane subunit				+
54666	53122	C	ABC transporter substrate-binding protein	+
60510	59803	C	ABC transporter ATP-binding protein	+
62303	60510	C	ATP-binding cassette domain-containing protein	+
63132	62296	C	branched-chain amino acid ABC transporter permease	+
64343	63186	C	amino acid ABC transporter	+
67205	66063	C	amino acid ABC transporter substrate-binding protein	+
84297	85604		MFS transporter		+
98791	99993		branched-chain amino acid ABC transporter substrate-binding protein	+
100070	100930		branched-chain amino acid ABC transporter permese	+
100960	101949		branched-chain amino acid ABC transporter permease	+
101946	102722		ABC transporter ATP-binding protein	+
102719	103438		ABC transporter ATP-binding protein	+
109734	111077		ABC transporter substrate-binding protein	+
111074	111922		ABC transporter permease	+
111934	112698		ABC transporter ATP-binding protein	+
112698	113546		ABC transporter permease subunit	+
			pYEE13493P3 (repABC)	11	1	0	0	3	0	2
8737	7343	C	purine permease							+
22430	21663	C	amino acid ABC transporter ATP-binding protein	+
23563	22457	C	amino acid ABC transporter permease	+
24763	23567	C	ABC transporter permease subunit	+
25890	24850	C	amino acid ABC transporter substrate-binding protein	+
34367	32520	C	ABC transporter substrate-binding protein	+
36282	35083	C	MFS transporter		+
45195	43345	C	ABC transporter ATP-binding protein	+
46112	45204	C	ABC transporter permease	+
47115	46138	C	ABC transporter permease	+
89278	88268	C	TRAP transporter substrate-binding protein					+
90595	89318	C	TRAP transporter large permease subunit					+
91095	90592	C	TRAP transporter small permease					+
93656	95305		BCCT family transporter							+
110750	111856		ABC transporter substrate-binding protein	+
111860	113530		iron ABC transporter permease	+
113523	114578		ABC transporter ATP-binding protein	+
			pYEE13493P2 (repABC)	0	1	1	0	0	0	2
81116	79797	C	divalent metal cation transporter							+
86225	83898	C	cadmium-translocating P-type ATPase			+
87195	86269	C	cation transporter							+
97753	96449	C	MFS transporter		+

## Sheet: 17731_chr
Transport-related genes of P. yeei CCUG 17731 - chromosome				Transporter type
Start	End		Product	ABC	MFS	P-type	RND	TRAP	TTT	Others/ not defined
			Summary (no. of transport-related genes)	235	23	4	10	11	13	82
1786	884	C	DMT family transporter							+
24396	25205		transporter substrate-binding domain-containing protein	+
25260	25907		amino acid ABC transporter permease	+
25907	26569		amino acid ABC transporter permease	+
26573	27343		amino acid ABC transporter ATP-binding protein	+
37372	36719	C	ABC transporter permease	+
38453	37353	C	ATP-binding cassette domain-containing protein	+
39250	38453	C	MetQ/NlpA family ABC transporter substrate-binding protein	+
40076	39276	C	MetQ/NlpA family ABC transporter substrate-binding protein	+
40390	41877		SulP family inorganic anion transporter							+
45718	44849	C	ABC transporter permease	+
46533	45715	C	ABC transporter ATP-binding protein	+
47560	46544	C	ABC transporter substrate-binding protein	+
53120	55063	C	cadmium-translocating P-type ATPase (adA)			+
72975	72130	C	ABC transporter permease	+
73896	72985	C	ABC transporter permease	+
74984	73893	C	ABC transporter ATP-binding protein	+
89441	88287	C	MFS transporter		+
102976	103302		ABC transporter substrate-binding protein	+
109215	111100		TRAP transporter large permease subunit					+
129836	128472	C	MFS transporter		+
153674	152172	C	APC family permease							+
190519	191541		LacI family DNA-binding transcriptional regulator	+
202093	200780	C	MFS transporter		+
251900	250797	C	MRP family ATP-binding protein	+
303743	304729		BMP family ABC transporter substrate-binding protein	+
304729	306333		ABC transporter ATP-binding protein	+
306398	307489		ABC transporter permease	+
307489	308454		ABC transporter permease	+
320700	319795	C	EamA family transporter RarD							+
339223	337295	C	potassium transporter							+
382850	379794	C	efflux RND transporter permease subunit				+
384019	382847	C	efflux RND transporter periplasmic adaptor subunit				+
405907	404601	C	MFS transporter		+
422531	423640		AI-2E family transporter							+
426984	425611	C	MFS transporter		+
449203	449715		transporter							+
456742	457665		cation transporter							+
473693	474010		QacE family quaternary ammonium compound efflux SMR transporter							+
474846	474136	C	urea ABC transporter ATP-binding subunit UrtE	+
475591	474848	C	urea ABC transporter ATP-binding protein UrtD	+
476820	475588	C	urea ABC transporter permease subunit UrtC	+
478741	476822	C	urea ABC transporter permease subunit UrtB	+
480076	478793	C	urea ABC transporter substrate-binding protein	+
495721	494777	C	choline ABC transporter substrate-binding protein (choX)	+
497604	498545		DMT family transporter							+
508904	509725		ABC transporter	+
545509	546597		MlaE family lipid ABC transporter permease subunit	+
546594	547361		ABC transporter ATP-binding protein	+
547365	548666		MCE family protein							+
552792	553766		tripartite tricarboxylate transporter substrate binding protein BugD						+
553815	554276		tripartite tricarboxylate transporter TctB family protein						+
554287	555795		tripartite tricarboxylate transporter permease						+
555792	556784		tripartite tricarboxylate transporter substrate binding protein						+
568872	569798		AEC family transporter							+
576096	577193		ABC transporter substrate-binding protein	+
577196	578239		iron ABC transporter permease	+
578236	579006		ABC transporter ATP-binding protein	+
593229	595082		ABC transporter ATP-binding protein	+
620619	620155	C	PTS lactose transporter subunit IIC							+
622187	621447	C	LPS export ABC transporter ATP-binding protein (lptB)	+
634216	635511		sn-glycerol-3-phosphate ABC transporter substrate-binding protein UgpB	+
635566	636447		sn-glycerol-3-phosphate ABC transporter permease UgpA	+
636440	637303		sn-glycerol-3-phosphate ABC transporter permease UgpE	+
637304	638395		sn-glycerol-3-phosphate import ATP-binding protein UgpC	+
639418	640143		ABC transporter ATP-binding protein	+
640118	640732		energy-coupling factor transporter transmembrane protein EcfT	+
660881	662089		efflux RND transporter periplasmic adaptor subunit				+
662089	665187		efflux RND transporter permease subunit				+
667303	666866	C	ribose ABC transporter	+
671509	672906		transporter							+
682864	680963	C	potassium transporter Kup							+
695983	696786		quinoprotein dehydrogenase-associated putative ABC transporter substrate-binding protein	+
698422	699627		branched-chain amino acid ABC transporter substrate-binding protein	+
701296	702057		ATP-binding cassette domain-containing protein	+
702054	702854		multidrug ABC transporter permease	+
740227	740964		ATP-binding cassette domain-containing protein	+
740961	742178		ABC transporter permease	+
783715	784956		MFS transporter		+
785934	787127		MFS transporter		+
816018	815389	C	LysE family translocator							+
859772	860749		TAXI family TRAP transporter solute-binding subunit					+
878428	877697	C	ABC transporter permease	+
879210	878425	C	ABC transporter ATP-binding protein	+
880807	879872	C	ABC transporter ATP-binding protein	+
890456	889443	C	transporter substrate-binding domain-containing protein	+
891260	890478	C	ABC transporter permease	+
892063	891257	C	ABC transporter ATP-binding protein	+
892211	892654		DMT family transporter							+
900364	901410		sn-glycerol-3-phosphate ABC transporter ATP-binding protein UgpC	+
901473	902786		carbohydrate ABC transporter substrate-binding protein	+
902850	903776		sugar ABC transporter permease	+
903778	904656		carbohydrate ABC transporter permease	+
913632	914567		DMT family transporter							+
925174	923987	C	sugar ABC transporter permease	+
926741	925167	C	sugar ABC transporter ATP-binding protein	+
927864	926800	C	sugar ABC transporter substrate-binding protein	+
951234	953312		MCE family protein							+
953314	953967		membrane integrity-associated transporter subunit PqiC							+
958707	957094	C	DUF2125 domain-containing protein							+
964448	968992		DUF2125 domain-containing protein							+
969704	971314		MFS transporter		+
972495	973724		chromate efflux transporter (chrA)							+
984661	983615	C	molybdenum ABC transporter ATP-binding protein (modC)	+
985338	984658	C	molybdate ABC transporter permease subunit (modB)	+
986090	985344	C	molybdate ABC transporter substrate-binding protein (modA)	+
994327	993302	C	glycine betaine/L-proline ABC transporter ATP-binding protein	+
995207	994320	C	proline/glycine betaine ABC transporter permease	+
996273	995275	C	ABC transporter substrate-binding protein	+
1015917	1016831		ribose ABC transporter permease	+
1030088	1029468	C	VUT family protein							+
1034498	1033140	C	MFS transporter		+
1040949	1037869	C	efflux RND transporter permease subunit				+
1042013	1040946	C	efflux RND transporter periplasmic adaptor subunit				+
1043098	1042010	C	efflux RND transporter periplasmic adaptor subunit				+
1101656	1102564		DMT family transporter							+
1123330	1124109		branched-chain amino acid ABC transporter permease	+
1147387	1148331		DMT family transporter							+
1173623	1173991		fluoride efflux transporter CrcB							+
1176566	1177591		amino acid ABC transporter substrate-binding protein	+
1177697	1178950		ABC transporter permease subunit	+
1178952	1180403		amino acid ABC transporter permease	+
1180413	1181177		amino acid ABC transporter ATP-binding protein	+
1187779	1186190	C	ABC transporter ATP-binding protein	+
1188588	1187776	C	ABC transporter permease	+
1189526	1188585	C	ABC transporter permease	+
1191211	1189577	C	MFS transporter		+
1196930	1195464	C	ABC transporter substrate-binding protein	+
1215838	1216944		ABC transporter substrate-binding protein	+
1216993	1217838		ABC transporter permease subunit	+
1217835	1218617		ABC transporter permease	+
1218614	1219666		ATP-binding cassette domain-containing protein	+
1275490	1276680		MFS transporter		+
1306326	1307111		multidrug ABC transporter permease	+
1312759	1311017	C	type I secretion system permease/ATPase							+
1313625	1314221		ABC transporter substrate-binding protein	+
1316901	1318343		ammonium transporter							+
1334395	1333634	C	sugar ABC transporter permease	+
1335327	1334392	C	ABC transporter ATP-binding protein	+
1337119	1336190	C	FtsX-like permease family protein	+
1337790	1337116	C	ATP-binding cassette domain-containing protein	+
1348347	1346551	C	ATP-binding cassette domain-containing protein	+
1361515	1363767		cadmium-translocating P-type ATPase			+
1364770	1364093	C	cobalt transporter							+
1365422	1365258	C	MATE family efflux transporter							+
1373027	1372287	C	ABC transporter ATP-binding protein	+
1374408	1373077	C	ABC transporter permease	+
1375749	1374418	C	ABC transporter permease	+
1376790	1375771	C	branched-chain amino acid ABC transporter permease	+
1377675	1376794	C	branched-chain amino acid ABC transporter permease	+
1378454	1377672	C	ABC transporter ATP-binding protein	+
1386610	1385183	C	inorganic phosphate transporter							+
1402967	1404343		MATE family efflux transporter							+
1420299	1420763		ExbD/TolR family protein							+
1442196	1441243	C	DMT family transporter							+
1446159	1447430		HlyC/CorC family transporter							+
1453115	1454854		ATP-binding cassette domain-containing protein	+
1461110	1460223	C	cation transporter							+
1498081	1498677		amino acid transporter							+
1498763	1499635		DMT family transporter							+
1500687	1499632	C	choline ABC transporter ATP-binding protein (choV)	+
1501531	1500680	C	choline ABC transporter permease subunit (choW)	+
1502681	1501731	C	choline ABC transporter substrate-binding protein	+
1511875	1511384	C	MgtC/SapB family protein							+
1517200	1518192		sulfate ABC transporter substrate-binding protein	+
1518196	1519035		sulfate ABC transporter permease subunit CysT	+
1519028	1519927		sulfate ABC transporter permease subunit CysW	+
1519885	1520661		sulfate ABC transporter ATP-binding protein	+
1535803	1536753		magnesium transporter							+
1578516	1579367		glycine betaine ABC transporter substrate-binding protein	+
1579421	1580497		glycine betaine/L-proline ABC transporter ATP-binding protein	+
1580509	1581336		ABC transporter permease subunit	+
1581333	1582157		ABC transporter permease subunit	+
1582874	1585345		copper-translocating P-type ATPase			+
1600235	1599681	C	twin-arginine translocation pathway signal							+
1707460	1704335	C	efflux RND transporter permease subunit				+
1708850	1707495	C	efflux RND transporter periplasmic adaptor subunit				+
1709668	1710882		Bcr/CflA family efflux MFS transporter		+
1735880	1734927	C	ABC transporter ATP-binding protein	+
1748311	1750491		cadmium-translocating P-type ATPase (cadA)			+
1760396	1758549	C	ABC transporter ATP-binding protein	+
1761961	1761137	C	iron uptake system protein EfeO							+
1763292	1761964	C	deferrochelatase/peroxidase EfeB							+
1764439	1763294	C	iron transporter substrate-binding protein							+
1765275	1764436	C	FTR1 family iron permease							+
1769596	1768415	C	efflux RND transporter periplasmic adaptor subunit				+
1776830	1775838	C	zinc ABC transporter substrate-binding protein	+
1777417	1778202		metal ABC transporter ATP-binding protein	+
1792724	1794100		Trk system potassium transporter TrkA							+
1806103	1806465		permease							+
1853975	1854400		PTS fructose transporter subunit IIA							+
1875304	1877082		SLC13 family permease							+
1914656	1913451	C	Bcr/CflA family efflux MFS transporter		+
1918646	1918960		antibiotic ABC transporter	+
1939721	1938894	C	ABC transporter permease subunit	+
1940596	1939718	C	ABC transporter permease subunit	+
1941370	1940648	C	transporter substrate-binding domain-containing protein	+
1942188	1941400	C	ATP-binding cassette domain-containing protein	+
1957822	1956470	C	FtsX-like permease family protein	+
1968845	1970137		ABC transporter substrate-binding protein	+
1970176	1970904		ABC transporter ATP-binding protein	+
1970901	1971632		ABC transporter ATP-binding protein	+
1971619	1972476		branched-chain amino acid ABC transporter permease	+
1972480	1973502		branched-chain amino acid ABC transporter permease	+
1977423	1977533		branched-chain amino acid ABC transporter permease	+
2022679	2024421		MFS transporter		+
2026452	2024848	C	peptide ABC transporter substrate-binding protein	+
2028902	2029441		TRAP transporter small permease subunit					+
2029457	2030968		TRAP transporter large permease subunit					+
2032144	2031020	C	twin-arginine translocation signal domain-containing protein							+
2045648	2044620	C	DUF2125 domain-containing protein							+
2075462	2077066		ABC transporter substrate-binding protein	+
2077137	2078144		ABC transporter permease subunit	+
2078141	2079043		ABC transporter permease subunit	+
2079048	2079881		ABC transporter ATP-binding protein	+
2079878	2080714		ATP-binding cassette domain-containing protein	+
2086288	2084633	C	L-lactate permease (lldP)							+
2097598	2096609	C	ABC transporter substrate-binding protein	+
2098525	2097635	C	ABC transporter permease	+
2099424	2098561	C	ABC transporter permease subunit	+
2100366	2099593	C	ABC transporter ATP-binding protein	+
2118473	2117259	C	MFS transporter		+
2122002	2121178	C	metal ABC transporter permease	+
2122847	2122002	C	metal ABC transporter permease	+
2123704	2122847	C	manganese/iron ABC transporter ATP-binding protein	+
2124590	2123697	C	metal ABC transporter substrate-binding protein	+
2146975	2147073		ABC transporter permease	+
2210447	2209245	C	penicillin-binding protein activator							+
2222598	2221213	C	magnesium transporter (mgtE)							+
2229598	2228807	C	ABC transporter substrate-binding protein	+
2236340	2236972		heme ABC exporter ATP-binding protein CcmA	+
2236969	2237625		heme exporter protein CcmB	+
2237677	2238402		heme ABC transporter permease	+
2257252	2258010		ABC transporter permease	+
2258010	2258738		ATP-binding cassette domain-containing protein	+
2260470	2261378		HlyC/CorC family transporter							+
2354274	2355143		ABC transporter permease	+
2355140	2355949		ABC transporter permease	+
2355946	2357100		ABC transporter ATP-binding protein	+
2366027	2365689	C	QacE family quaternary ammonium compound efflux SMR transporter							+
2384972	2383851	C	LPS export ABC transporter permease LptG	+
2386111	2384969	C	LPS export ABC transporter permease LptF	+
2389731	2390036		sec-independent translocation protein MttA							+
2406322	2406909		LysE family translocator							+
2407771	2406899	C	DMT family transporter							+
2413065	2414261		MFS transporter		+
2423543	2425354		ATP-binding cassette domain-containing protein	+
2430501	2429848	C	ATP-binding cassette domain-containing protein	+
2492994	2494475		purine permease							+
2496074	2496703		LysE family translocator							+
2512735	2513919		branched-chain amino acid ABC transporter substrate-binding protein	+
2514024	2514878		ABC transporter ATP-binding protein	+
2514875	2515579		ABC transporter ATP-binding protein	+
2515583	2516584		branched-chain amino acid ABC transporter permease	+
2516598	2517938		branched-chain amino acid ABC transporter permease	+
2528994	2527660	C	AI-2E family transporter							+
2549897	2548410	C	purine permease							+
2552400	2553305		DMT family transporter							+
2557730	2557272	C	outer membrane lipid asymmetry maintenance protein MlaD							+
2559597	2558296	C	NCS2 family permease							+
2576848	2576186	C	ABC transporter ATP-binding protein	+
2578142	2576841	C	lipoprotein-releasing ABC transporter permease subunit	+
2587458	2588555		sulfate/molybdate ABC transporter ATP-binding protein	+
2588552	2589547		sulfate ABC transporter substrate-binding protein	+
2589558	2590400		sulfate ABC transporter permease subunit CysT	+
2590397	2591218		sulfate ABC transporter permease subunit CysW	+
2595296	2593701	C	ABC transporter ATP-binding protein	+
2596399	2595293	C	ABC transporter permease	+
2597538	2596399	C	ABC transporter permease subunit	+
2599486	2597579	C	ABC transporter substrate-binding protein	+
2617244	2615943	C	MFS transporter		+
2617501	2618970		MATE family efflux transporter							+
2621218	2622390		AI-2E family transporter							+
2650030	2651652		ABC transporter ATP-binding protein	+
2651639	2652712		ABC transporter permease	+
2652709	2653596		ABC transporter permease	+
2653617	2654693		BMP family ABC transporter substrate-binding protein	+
2671049	2671558		MgtC/SapB family protein							+
2689485	2690516		LacI family transcriptional regulator	+
2690677	2691945		ABC transporter substrate-binding protein	+
2692036	2692995		sugar ABC transporter permease	+
2692995	2693825		carbohydrate ABC transporter permease	+
2693830	2694837		ABC transporter ATP-binding protein	+
2701613	2700531	C	sn-glycerol-3-phosphate ABC transporter ATP-binding protein UgpC	+
2702653	2701604	C	LacI family transcriptional regulator	+
2704482	2705642		maltose/maltodextrin ABC transporter substrate-binding protein MalE	+
2705744	2707267		maltose ABC transporter permease MalF	+
2707278	2708168		maltose ABC transporter permease MalG	+
2783348	2784667		MFS transporter		+
2785722	2787089		chromate transporter							+
2837759	2837118	C	ABC transporter ATP-binding protein	+
2838472	2837756	C	ABC transporter ATP-binding protein	+
2842694	2841618	C	ABC transporter substrate-binding protein	+
2844996	2843668	C	MFS transporter		+
2858615	2859523		ABC transporter permease	+
2859520	2860335		ABC transporter permease	+
2860347	2861417		ABC transporter ATP-binding protein	+
2863562	2864575		ABC transporter substrate-binding protein	+
2864677	2865549		ABC transporter permease subunit	+
2865553	2866632		ATP-binding cassette domain-containing protein	+
2887620	2888759		ABC transporter substrate-binding protein	+
2888847	2889722		branched-chain amino acid ABC transporter permease	+
2889733	2891487		branched-chain amino acid ABC transporter ATP-binding protein/permease	+
2891474	2892202		ABC transporter ATP-binding protein	+
2921729	2922868		ABC transporter ATP-binding protein	+
2923834	2925555		iron ABC transporter permease	+
2928414	2927278	C	MFS transporter		+
2938598	2937274	C	MFS transporter		+
2944000	2944431		ABC transporter permease subunit	+
2944431	2945912		ABC transporter ATP-binding protein	+
2950294	2949275	C	LacI family transcriptional regulator	+
2953579	2952602	C	ABC transporter permease	+
2955087	2953576	C	sugar ABC transporter ATP-binding protein	+
2956041	2955154	C	sugar ABC transporter substrate-binding protein	+
2961871	2960870	C	ABC transporter substrate-binding protein	+
2966678	2967676		ABC transporter substrate-binding protein	+
2967744	2968631		proline/glycine betaine ABC transporter permease	+
2968624	2969649		glycine betaine/L-proline ABC transporter ATP-binding protein	+
2979044	2979919		ABC transporter permease	+
2979929	2980771		ABC transporter permease	+
2980768	2981883		ABC transporter ATP-binding protein	+
2989852	2988245	C	ABC transporter ATP-binding protein	+
2990709	2989852	C	ABC transporter permease	+
2991681	2990722	C	ABC transporter permease	+
2993400	2991823	C	ABC transporter substrate-binding protein	+
2995551	2996993		GntP family permease							+
3002425	3000806	C	ABC transporter ATP-binding protein	+
3003329	3002418	C	ABC transporter permease	+
3004253	3003342	C	ABC transporter permease	+
3005800	3004307	C	peptide ABC transporter substrate-binding protein	+
3012866	3011367	C	tripartite tricarboxylate transporter permease						+
3013348	3012863	C	tripartite tricarboxylate transporter TctB family protein						+
3014383	3013412	C	tripartite tricarboxylate transporter substrate binding protein						+
3019527	3020735		3-(3-hydroxy-phenyl)propionate transporter MhpT							+
3043598	3042297	C	TRAP transporter large permease subunit					+
3044153	3043611	C	TRAP transporter small permease					+
3045216	3044230	C	C4-dicarboxylate ABC transporter substrate-binding protein	+
3067862	3065148	C	MFS transporter		+
3074178	3073360	C	ABC transporter permease	+
3075011	3074178	C	ABC transporter ATP-binding protein	+
3089325	3087820	C	tripartite tricarboxylate transporter permease						+
3089767	3089327	C	tripartite tricarboxylate transporter TctB family protein						+
3090862	3089891	C	tripartite tricarboxylate transporter substrate binding protein						+
3094936	3093107	C	SLC13 family permease							+
3104228	3102921	C	short-chain fatty acid transporter							+
3106484	3105000	C	inorganic phosphate transporter							+
3106820	3107821		TAXI family TRAP transporter solute-binding subunit					+
3107904	3109970		TRAP transporter permease					+
3156196	3157563		dicarboxylate/amino acid:cation symporter							+
3159540	3157813	C	PTS fructose transporter subunit EIIBC							+
3163268	3164245		LacI family DNA-binding transcriptional regulator	+
3173091	3171685	C	TRAP transporter large permease					+
3173667	3173095	C	TRAP transporter small permease					+
3174702	3173731	C	DctP family TRAP transporter solute-binding subunit					+
3203555	3205411		ABC transporter substrate-binding protein	+
3281012	3281611		LysE family translocator							+
3300084	3301028		AEC family transporter							+
3302054	3301101	C	ABC transporter permease	+
3303361	3302060	C	ABC transporter permease	+
3304511	3303429	C	ABC transporter substrate-binding protein	+
3305701	3304616	C	ABC transporter substrate-binding protein	+
3306830	3305727	C	ABC transporter ATP-binding protein	+
3335288	3336379		ABC transporter substrate-binding protein	+
3336583	3337524		tripartite tricarboxylate transporter substrate binding protein						+
3337521	3338018		tripartite tricarboxylate transporter TctB family protein						+
3338022	3339539		tripartite tricarboxylate transporter permease						+
3346725	3347966		MFS transporter		+
3368396	3367179	C	ABC transporter permease	+
3369081	3368398	C	ABC transporter ATP-binding protein	+
3372763	3371633	C	aromatic hydrocarbon degradation protein							+
3374600	3375646		methionine ABC transporter ATP-binding protein	+
3375636	3376310		ABC transporter permease	+
3376329	3377105		MetQ/NlpA family ABC transporter substrate-binding protein	+
3396632	3395835	C	phosphate ABC transporter ATP-binding protein	+
3398003	3396654	C	phosphate ABC transporter permease PstA	+
3399190	3398000	C	phosphate ABC transporter permease subunit PstC	+
3400282	3399254	C	phosphonate ABC transporter substrate-binding protein	+
3402196	3403596		APC family permease							+

## Sheet: 17731_pl
Transport-related genes of P. yeei CCUG 17731 - extrachromosomal replicons				Transporter type
Start	End		Product	ABC	MFS	P-type	RND	TRAP	TTT	Others/ not defined
			Summary (no. of transport-related genes)	155	11	3	5	9	5	43
			pYEE17731P7 (repB1)	45	4	0	3	6	2	11
747	1853		ABC transporter substrate-binding protein	+
1857	3527		iron ABC transporter permease	+
3520	4575		ABC transporter ATP-binding protein	+
46577	45567	C	TRAP transporter substrate-binding protein					+
47894	46617	C	TRAP transporter large permease subunit					+
48394	47891	C	TRAP transporter small permease					+
50955	52604		BCCT family transporter							+
68544	66823	C	type I secretion system permease/ATPase							+
79065	79850		ectoine/hydroxyectoine ABC transporter ATP-binding protein EhuA	+
79878	80699		ectoine/hydroxyectoine ABC transporter substrate-binding protein EhuB	+
80740	81396		ectoine/hydroxyectoine ABC transporter permease subunit EhuC	+
81396	82055		ectoine/hydroxyectoine ABC transporter permease subunit EhuD	+
133374	132622	C	ABC transporter ATP-binding protein	+
134363	133371	C	iron ABC transporter permease	+
150331	149384	C	sugar ABC transporter substrate-binding protein	+
152885	151884	C	LacI family DNA-binding transcriptional regulator	+
155861	159145		transporter substrate-binding domain-containing protein	+
167228	166230	C	ABC transporter permease	+
168196	167225	C	ABC transporter permease	+
169839	168193	C	sugar ABC transporter ATP-binding protein	+
170791	169799	C	rhamnose ABC transporter substrate-binding protein (rhaS)	+
177880	178755		sugar ABC transporter permease	+
178761	179600		carbohydrate ABC transporter permease	+
180859	181920		sn-glycerol-3-phosphate ABC transporter ATP-binding protein UgpC	+
193358	192414	C	choline ABC transporter substrate-binding protein (choX)	+
205385	206692		MFS transporter		+
213608	212673	C	EamA family transporter							+
226215	227201		twin-arginine translocation pathway signal protein							+
227191	227982		ABC transporter ATP-binding protein	+
227979	229514		ABC transporter permease subunit	+
238713	239348		ABC transporter ATP-binding protein	+
243052	244011		tripartite tricarboxylate transporter substrate binding protein						+
244088	244582		tripartite tricarboxylate transporter TctB family protein						+
253115	254689		ABC transporter substrate-binding protein	+
254753	255733		ABC transporter permease	+
255733	256644		ABC transporter permease	+
256646	258466		ABC transporter ATP-binding protein	+
273624	274814		MFS transporter		+
281169	281503		MFS transporter		+
290691	289987	C	ABC transporter ATP-binding protein	+
291455	290688	C	ABC transporter ATP-binding protein	+
292425	291457	C	branched-chain amino acid ABC transporter permease	+
293276	292422	C	branched-chain amino acid ABC transporter permease	+
294556	293345	C	ABC transporter substrate-binding protein	+
301771	300833	C	ABC transporter	+
302782	301808	C	ribose ABC transporter permease	+
304308	302779	C	sugar ABC transporter ATP-binding protein	+
311139	312314		efflux RND transporter periplasmic adaptor subunit				+
312318	315431		multidrug efflux RND transporter permease subunit				+
315490	316872		efflux transporter outer membrane subunit				+
320291	322645		AI-2E family transporter							+
326890	327867		TRAP transporter substrate-binding protein					+
327932	328468		TRAP transporter small permease					+
328472	329752		TRAP transporter large permease					+
355875	354154	C	ABC transporter ATP-binding protein	+
374669	373788	C	glycine betaine ABC transporter substrate-binding protein	+
375408	374698	C	ABC transporter permease	+
376547	375441	C	ATP-binding cassette domain-containing protein	+
377220	376564	C	ABC transporter permease	+
384997	384476	C	Twin-arginine translocation pathway signal							+
399746	397962	C	APC family permease							+
403781	405232		ABC transporter substrate-binding protein	+
410648	412036		ammonium transporter							+
439443	440756		MFS transporter		+
451983	452801		phosphonate ABC transporter ATP-binding protein (phnC)	+
452832	453734		phosphonate ABC transporter substrate-binding protein (phnD)	+
453796	454674		phosphonate ABC transporter, permease protein PhnE (phnE)	+
454671	456002		phosphonate ABC transporter, permease protein PhnE (phnE)	+
464910	463891	C	AI-2E family transporter							+
467655	466204	C	amino acid permease							+
470329	468680	C	Na/Pi cotransporter family protein							+
			pYEE17731P6 (dnaA-like)	62	3	0	2	0	3	10
11515	9998	C	peptide ABC transporter substrate-binding protein	+
34274	33507	C	ABC transporter ATP-binding protein	+
35311	34271	C	iron ABC transporter permease	+
36318	35308	C	ABC transporter substrate-binding protein	+
39260	40342		ABC transporter ATP-binding protein	+
40344	41435		ABC transporter ATP-binding protein	+
41435	42310		sugar ABC transporter permease	+
42307	43110		carbohydrate ABC transporter permease	+
43584	45305		carbohydrate ABC transporter substrate-binding protein	+
49844	51043		ABC transporter substrate-binding protein	+
51043	51816		ABC transporter ATP-binding protein	+
51813	52517		ABC transporter ATP-binding protein	+
52519	53406		branched-chain amino acid ABC transporter permease	+
53408	54406		branched-chain amino acid ABC transporter permease	+
59654	58875	C	ABC transporter ATP-binding protein	+
60459	59641	C	ABC transporter permease subunit	+
61451	60471	C	aliphatic sulfonate ABC transporter substrate-binding protein	+
71768	73018		MFS transporter		+
90805	89417	C	L-cystine transporter							+
93044	91737	C	MFS transporter		+
119274	118294	C	sugar ABC transporter permease YjfF	+
120269	119271	C	ABC transporter permease	+
121780	120266	C	sugar ABC transporter ATP-binding protein	+
122791	121829	C	ABC transporter substrate-binding protein	+
124993	123407	C	DHA2 family efflux MFS transporter permease subunit		+
128779	126935	C	ABC transporter ATP-binding protein	+
129592	128840	C	sugar ABC transporter permease	+
131270	131944		ABC transporter ATP-binding protein	+
140109	138784	C	C4-dicarboxylate transporter DctA							+
143172	144374		efflux RND transporter periplasmic adaptor subunit				+
144378	147473		efflux RND transporter permease subunit				+
150967	150122	C	formate/nitrite transporter family protein							+
154957	153749	C	NarK/NasA family nitrate transporter							+
156412	155234	C	ABC transporter substrate-binding protein	+
163243	164253		ABC transporter substrate-binding protein	+
164253	165740		sugar ABC transporter ATP-binding protein	+
165737	166666		ABC transporter permease	+
166669	167610		ABC transporter permease	+
169893	170801		putative selenate ABC transporter substrate-binding protein	+
170811	171473		ATP-binding cassette domain-containing protein	+
171502	173022		ABC transporter permease	+
173124	174101		tripartite tricarboxylate transporter substrate binding protein						+
174105	174584		tripartite tricarboxylate transporter TctB family protein						+
174588	176093		tripartite tricarboxylate transporter permease						+
176865	177719		DMT family transporter							+
177871	178785		ABC transporter permease	+
178789	179715		ABC transporter permease	+
179708	181339		ABC transporter ATP-binding protein	+
192801	191740	C	putative sulfate exporter family transporter							+
197521	196694	C	ABC transporter permease subunit	+
198329	197514	C	ATP-binding cassette domain-containing protein	+
199381	198368	C	taurine ABC transporter substrate-binding protein (tauA)	+
205603	204266	C	uracil-xanthine permease							+
205757	206761		LacI family DNA-binding transcriptional regulator	+
207746	208762		ABC transporter substrate-binding protein	+
208759	209502		ABC transporter permease subunit	+
209535	210332		ABC transporter ATP-binding protein	+
210235	211131		ABC transporter permease subunit	+
228494	229075		ECF transporter S component	+
229088	229834		energy-coupling factor transporter transmembrane protein EcfT	+
229831	230556		ABC transporter ATP-binding protein	+
230553	231230		ATP-binding cassette domain-containing protein	+
237600	238625		ABC transporter substrate-binding protein	+
238635	239630		ABC transporter permease subunit	+
239624	240418		ABC transporter ATP-binding protein	+
243080	244045		ABC transporter substrate-binding protein	+
244047	244919		ABC transporter permease subunit	+
244892	245635		ABC transporter ATP-binding protein	+
254828	254109	C	ABC transporter ATP-binding protein	+
255573	254821	C	ABC transporter ATP-binding protein	+
256604	255570	C	branched-chain amino acid ABC transporter permease	+
257472	256618	C	branched-chain amino acid ABC transporter permease	+
258740	257559	C	ABC transporter substrate-binding protein	+
262915	264381		short-chain fatty acid transporter							+
285171	284167	C	transporter							+
291002	290211	C	transporter							+
291735	293273		ABC transporter substrate-binding protein	+
293283	294239		ABC transporter permease	+
294236	295048		ABC transporter permease	+
295042	295818		ABC transporter ATP-binding protein	+
			pYEE17731P5 (repABC)	9	1	1	0	0	0	4
14727	13843	C	ABC transporter permease subunit	+
15644	14724	C	glutathione ABC transporter permease GsiC	+
17278	15752	C	glutathione ABC transporter substrate-binding protein	+
19177	17306	C	dipeptide ABC transporter ATP-binding protein	+
32577	29839	C	ABC transporter ATP-binding protein/permease	+
33641	32574	C	HlyD family efflux transporter periplasmic adaptor subunit							+
43078	44133		C4-dicarboxylate ABC transporter substrate-binding protein	+
44258	44770		TRAP transporter small permease
44772	46109		TRAP transporter large permease
64288	65283		HlyD family efflux transporter periplasmic adaptor subunit							+
65280	66467		ABC transporter permease	+
66464	67636		ABC transporter permease	+
120976	122051		ACR3 family arsenite efflux transporter (arsB)							+
122755	123945		MFS transporter		+
128389	128940		biotin transporter BioY	+
167384	166152	C	benzoate transporter							+
193734	191404	C	heavy metal translocating P-type ATPase			+
			pYEE17731P4 (repABC)	11	1	0	0	3	0	0
36212	35391	C	ABC transporter permease	+
37105	36209	C	ABC transporter ATP-binding protein	+
49977	48388	C	ABC transporter ATP-binding protein	+
50827	49988	C	ABC transporter permease	+
51815	50841	C	ABC transporter permease	+
53426	51876	C	ABC transporter substrate-binding protein	+
54969	56474		ABC transporter substrate-binding protein	+
56530	57450		ABC transporter permease	+
57447	58319		ABC transporter permease	+
58316	59299		ABC transporter ATP-binding protein	+
59296	60252		ABC transporter ATP-binding protein	+
64830	63550	C	TRAP transporter large permease					+
65284	64832	C	TRAP transporter small permease					+
66644	65655	C	DctP family TRAP transporter solute-binding subunit					+
148401	147199	C	MFS transporter		+
			pYEE17731P3 (repB2)	27	0	0	0	0	0	2
14483	15163		ABC transporter ATP-binding protein	+
15153	15944		sugar ABC transporter permease	+
31035	29335	C	ABC transporter ATP-binding protein	+
31827	31051	C	ATP-binding cassette domain-containing protein	+
33794	31824	C	Fe(3+)-hydroxamate ABC transporter permease FhuB	+
34720	33791	C	iron-siderophore ABC transporter substrate-binding protein	+
40571	39612	C	ABC transporter substrate-binding protein	+
41562	40597	C	ABC transporter permease	+
43040	41559	C	sugar ABC transporter ATP-binding protein	+
45287	46300		LacI family transcriptional regulator	+
46363	46914		BioY family transporter	+
64797	66302		sugar ABC transporter ATP-binding protein	+
66299	67297		ABC transporter permease	+
67330	68268		BMP family ABC transporter substrate-binding protein	+
71170	70364	C	ABC transporter ATP-binding protein	+
72198	71167	C	iron ABC transporter permease	+
73202	72195	C	iron ABC transporter permease	+
74203	73199	C	iron-siderophore ABC transporter substrate-binding protein	+
78680	79111		PACE efflux transporter							+
79207	80235		LacI family DNA-binding transcriptional regulator	+
80470	81414		sugar ABC transporter substrate-binding protein	+
81480	83018		sugar ABC transporter ATP-binding protein	+
83037	84053		ABC transporter permease	+
84143	85069		sugar ABC transporter substrate-binding protein	+
121847	120399	C	amino acid permease							+
140436	141464		LacI family DNA-binding transcriptional regulator	+
142947	143843		sugar ABC transporter permease	+
143840	144655		carbohydrate ABC transporter permease	+
146650	147753		sn-glycerol-3-phosphate ABC transporter ATP-binding protein UgpC	+
			pYEE17731P2 (repABC)	1	2	2	0	0	0	16
20468	19287	C	metal transporter							+
26610	24379	C	cadmium-translocating P-type ATPase (cadA)			+
29973	29113	C	phosphonate ABC transporter substrate-binding protein	+
30425	31444		ACR3 family arsenite efflux transporter (arsB)							+
33793	32795	C	permease							+
36033	37358		organoarsenical effux MFS transporter ArsJ		+
38504	37345	C	MFS transporter		+
39450	38569	C	permease							+
72446	72733		VIRB2 type IV secretion							+
72746	73024		type IV secretion system protein VirB3							+
73014	75410		type IV secretion system protein B4							+
75624	76781		lytic transglycosylase domain-containing protein							+
76778	77548		conjugal transfer protein TraF							+
77563	78210		type IV secretion system protein							+
78207	78932		conjugal transfer protein TrbG							+
78929	80242		conjugal transfer protein							+
80242	81246		type II secretion system protein E							+
81262	81675		hypothetical protein							+
81675	82700		type IV secretion system protein							+
110641	109787	C	cation diffusion facilitator family transporter							+
118241	120517		heavy metal translocating P-type ATPase			+

## Sheet: 32052_chr
Transport-related genes of P. yeei CCUG 32052 - chromosome				Transporter type
Start	End		Product	ABC	MFS	P-type	RND	TRAP	TTT	Others/ not defined
			Summary (no. of transport-related genes)	241	23	3	10	13	10	81
24734	23976	C	ZIP family zinc transporter							+
33108	31840	C	MFS transporter		+
76576	77664		MlaE family lipid ABC transporter permease subunit	+
77661	78428		ABC transporter ATP-binding protein	+
78432	79733		MCE family protein							+
83859	84833		tripartite tricarboxylate transporter substrate binding protein BugD						+
84882	85343		tripartite tricarboxylate transporter TctB family protein						+
85354	86862		tripartite tricarboxylate transporter permease						+
86859	87851		tripartite tricarboxylate transporter substrate binding protein						+
99939	100865		AEC family transporter							+
107163	108260		ABC transporter substrate-binding protein	+
108263	109306		iron ABC transporter permease	+
109303	110073		ABC transporter ATP-binding protein	+
124296	126149		ABC transporter ATP-binding protein	+
151687	151223	C	PTS lactose transporter subunit IIC							+
153255	152515	C	LPS export ABC transporter ATP-binding protein (lptB)	+
165301	166596		sn-glycerol-3-phosphate ABC transporter substrate-binding protein UgpB	+
166651	167532		sn-glycerol-3-phosphate ABC transporter permease UgpA	+
167525	168388		sn-glycerol-3-phosphate ABC transporter permease UgpE	+
168389	169480		sn-glycerol-3-phosphate import ATP-binding protein UgpC	+
170503	171228		ABC transporter ATP-binding protein	+
171203	171817		energy-coupling factor transporter transmembrane protein EcfT	+
173019	174048		ABC transporter substrate-binding protein	+
174113	175129		ABC transporter ATP-binding protein	+
175171	176073		ABC transporter permease	+
176070	176870		ABC transporter permease	+
199420	200628		efflux RND transporter periplasmic adaptor subunit				+
200628	203726		efflux RND transporter permease subunit				+
205842	205405		ribose ABC transporter	+
210049	211446		transporter							+
221404	219503	C	potassium transporter Kup							+
234523	235326		quinoprotein dehydrogenase-associated putative ABC transporter substrate-binding protein	+
236957	238162		branched-chain amino acid ABC transporter substrate-binding protein	+
239831	240592		ATP-binding cassette domain-containing protein	+
240589	241389		multidrug ABC transporter permease	+
261124	259817	C	short-chain fatty acid transporter							+
263380	261896	C	inorganic phosphate transporter							+
263716	264717		TAXI family TRAP transporter solute-binding subunit					+
264800	266866		TRAP transporter permease					+
279680	281071		MATE family efflux transporter							+
325921	327162		MFS transporter		+
328140	329333		MFS transporter		+
358211	357633	C	LysE family translocator							+
407349	408326		TAXI family TRAP transporter solute-binding subunit					+
426004	425273	C	ABC transporter permease	+
426786	426001	C	ABC transporter ATP-binding protein	+
428383	427448	C	ABC transporter ATP-binding protein	+
438022	437009	C	transporter substrate-binding domain-containing protein	+
438826	438044	C	ABC transporter permease	+
439629	438823	C	ABC transporter ATP-binding protein	+
439777	440220		DMT family transporter							+
447930	448976		sn-glycerol-3-phosphate ABC transporter ATP-binding protein UgpC	+
449039	450352		carbohydrate ABC transporter substrate-binding protein	+
450416	451342		sugar ABC transporter permease	+
451344	452222		carbohydrate ABC transporter permease	+
461199	462134		DMT family transporter							+
472730	471543	C	sugar ABC transporter permease	+
474297	472723	C	sugar ABC transporter ATP-binding protein	+
475420	474356	C	sugar ABC transporter substrate-binding protein	+
502581	504659		MCE - 2							+
504661	505314		membrane integrity-associated transporter subunit PqiC							+
510055	508442	C	DUF2125 domain-containing protein							+
515795	520339		DUF2125 domain-containing protein							+
521051	522661		MFS transporter		+
523842	525071		chromate efflux transporter (chrA)							+
536028	534961	C	molybdenum ABC transporter ATP-binding protein	+
536705	536025	C	molybdate ABC transporter permease subunit	+
537457	536711	C	molybdate ABC transporter substrate-binding protein	+
545697	544672	C	glycine betaine/L-proline ABC transporter ATP-binding protein	+
546577	545690	C	proline/glycine betaine ABC transporter permease	+
547641	546643	C	ABC transporter substrate-binding protein	+
567830	568735		LacI family transcriptional regulator	+
568806	570308		sugar ABC transporter ATP-binding protein	+
570298	571272		ribose ABC transporter permease	+
584528	583908	C	VUT family protein							+
588937	587579	C	MFS transporter		+
595388	592308	C	efflux RND transporter permease subunit				+
596452	595385	C	efflux RND transporter periplasmic adaptor subunit				+
597537	596449	C	efflux RND transporter periplasmic adaptor subunit				+
663702	664907		MFS transporter		+
667711	666485	C	MFS transporter		+
677798	679249		APC family permease							+
701711	703075		MFS transporter		+
734038	734946		DMT family transporter							+
755239	756018		branched-chain amino acid ABC transporter permease	+
779297	780241		DMT family transporter							+
804764	805132		fluoride efflux transporter CrcB							+
807707	808732		amino acid ABC transporter substrate-binding protein	+
808838	810091		ABC transporter permease subunit	+
810093	811544		amino acid ABC transporter permease	+
811555	812331		amino acid ABC transporter ATP-binding protein	+
817447	815867	C	ABC transporter ATP-binding protein	+
818256	817444	C	ABC transporter permease	+
819194	818253	C	ABC transporter permease	+
820879	819245	C	MFS transporter		+
826599	825133	C	ABC transporter substrate-binding protein	+
845513	846619		ABC transporter substrate-binding protein	+
846668	847513		ABC transporter permease subunit	+
847510	848292		ABC transporter permease	+
848289	849341		ATP-binding cassette domain-containing protein	+
905150	906340		MFS transporter		+
936416	937201		multidrug ABC transporter permease	+
943713	944309		ABC transporter substrate-binding protein	+
946989	948431		ammonium transporter							+
964517	963756	C	sugar ABC transporter permease	+
965449	964514	C	ABC transporter ATP-binding protein	+
967241	966312	C	FtsX-like permease family protein	+
967912	967238	C	ATP-binding cassette domain-containing protein	+
978479	976683	C	ATP-binding cassette domain-containing protein	+
990289	992541		cadmium-translocating P-type ATPase (cadA)			+
993544	992867	C	cobalt transporter							+
994196	994032	C	MATE family efflux transporter							+
1004941	1004201	C	ABC transporter ATP-binding protein	+
1006322	1004991	C	ABC transporter permease	+
1007663	1006332	C	ABC transporter permease	+
1008704	1007685	C	branched-chain amino acid ABC transporter permease	+
1009589	1008708	C	branched-chain amino acid ABC transporter permease	+
1010368	1009586	C	ABC transporter ATP-binding protein	+
1017221	1015794	C	inorganic phosphate transporter							+
1033579	1034955		MATE family efflux transporter							+
1049432	1049896		ExbD/TolR family protein							+
1071336	1070383	C	DMT family transporter							+
1075308	1076579		HlyC/CorC family transporter							+
1082234	1083973		ATP-binding cassette domain-containing protein	+
1090242	1089343	C	cation transporter							+
1126830	1127426		amino acid transporter							+
1127512	1128384		DMT family transporter							+
1129436	1128381	C	choline ABC transporter ATP-binding protein (choV)	+
1130280	1129429	C	choline ABC transporter permease subunit (choW)	+
1131430	1130480	C	choline ABC transporter substrate-binding protein	+
1140632	1140141	C	MgtC/SapB family protein							+
1145957	1146949		sulfate ABC transporter substrate-binding protein	+
1146953	1147792		sulfate ABC transporter permease subunit CysT	+
1147785	1148684		sulfate ABC transporter permease subunit CysW	+
1148642	1149418		sulfate ABC transporter ATP-binding protein (cysA)	+
1164618	1165568		magnesium transporter							+
1208660	1209511		glycine betaine ABC transporter substrate-binding protein	+
1209565	1210641		glycine betaine/L-proline ABC transporter ATP-binding protein	+
1210653	1211480		ABC transporter permease subunit	+
1211477	1212301		ABC transporter permease subunit	+
1213018	1215489		copper-translocating P-type ATPase			+
1228894	1228340	C	twin-arginine translocation pathway signal							+
1342146	1339021	C	efflux RND transporter permease subunit				+
1343536	1342181	C	efflux RND transporter periplasmic adaptor subunit				+
1344354	1345568		Bcr/CflA family efflux MFS transporter		+
1371602	1370649	C	ABC transporter ATP-binding protein	+
1384033	1386213		cadmium-translocating P-type ATPase (cadA)			+
1396120	1394273	C	ABC transporter ATP-binding protein	+
1397683	1396859	C	iron uptake system protein EfeO							+
1399014	1397686	C	deferrochelatase/peroxidase EfeB							+
1400161	1399016	C	iron transporter substrate-binding protein							+
1400997	1400158	C	iron transporter							+
1405318	1404137	C	efflux RND transporter periplasmic adaptor subunit				+
1412402	1411428	C	zinc ABC transporter substrate-binding protein	+
1412989	1413774		metal ABC transporter ATP-binding protein	+
1428279	1429655		Trk system potassium transporter TrkA							+
1489908	1490333		PTS fructose transporter subunit IIA							+
1550591	1549386	C	Bcr/CflA family efflux MFS transporter		+
1554581	1554895		antibiotic ABC transporter	+
1576886	1576059	C	ABC transporter permease subunit	+
1577761	1576883	C	ABC transporter permease subunit	+
1578535	1577813	C	transporter substrate-binding domain-containing protein	+
1579353	1578565	C	ATP-binding cassette domain-containing protein	+
1593731	1593591	C	ABC transporter permease	+
1608604	1609599		HlyD family efflux transporter periplasmic adaptor subunit							+
1609596	1610783		ABC transporter permease	+
1610780	1611952		ABC transporter permease	+
1642731	1644473		MFS transporter		+
1646504	1644900	C	peptide ABC transporter substrate-binding protein	+
1648953	1649492		TRAP transporter small permease subunit					+
1649508	1651019		TRAP transporter large permease subunit					+
1652195	1651071	C	twin-arginine translocation signal domain-containing protein							+
1665700	1664672	C	DUF2125 domain-containing protein							+
1695515	1697119		ABC transporter substrate-binding protein	+
1697190	1698197		ABC transporter permease subunit	+
1698194	1699096		ABC transporter permease subunit	+
1699101	1699934		ABC transporter ATP-binding protein	+
1699931	1700767		ATP-binding cassette domain-containing protein	+
1706341	1704686	C	L-lactate permease (lldP)							+
1717655	1716666	C	ABC transporter substrate-binding protein	+
1718582	1717692	C	ABC transporter permease	+
1719481	1718618	C	ABC transporter permease subunit	+
1720423	1719650	C	ABC transporter ATP-binding protein	+
1738536	1737322	C	MFS transporter		+
1742065	1741241	C	metal ABC transporter permease	+
1742910	1742065	C	metal ABC transporter permease	+
1743767	1742910	C	manganese/iron ABC transporter ATP-binding protein	+
1744653	1743760	C	metal ABC transporter substrate-binding protein	+
848289	849341		ATP-binding cassette domain-containing protein	+
967912	967238	C	ATP-binding cassette domain-containing protein	+
978479	976683	C	ATP-binding cassette domain-containing protein	+
1082234	1083973		ATP-binding cassette domain-containing protein	+
1579353	1578565	C	ATP-binding cassette domain-containing protein	+
1699931	1700767		ATP-binding cassette domain-containing protein	+
1780488	1779286	C	penicillin-binding protein activator							+
1795448	1794063	C	magnesium transporter (mgtE)							+
1802396	1801605	C	ABC transporter substrate-binding protein	+
1809137	1809769		heme ABC exporter ATP-binding protein CcmA	+
1809766	1810422		heme exporter protein CcmB	+
1810474	1811199		heme ABC transporter permease	+
1830049	1830807		ABC transporter permease	+
1830807	1831535		ATP-binding cassette domain-containing protein	+
1833267	1834175		HlyC/CorC family transporter							+
1917809	1918678		ABC transporter permease	+
1918675	1919484		ABC transporter permease	+
1926249	1927403		ABC transporter ATP-binding protein	+
1936351	1936013	C	QacE family quaternary ammonium compound efflux SMR transporter							+
1955273	1954152	C	LPS export ABC transporter permease LptG	+
1956412	1955270	C	LPS export ABC transporter permease LptF	+
1960032	1960337		sec-independent translocation protein MttA							+
1976628	1977221		LysE family translocator							+
1978083	1977211	C	DMT family transporter							+
1983377	1984573		MFS transporter		+
1993856	1995667		ATP-binding cassette domain-containing protein	+
2000817	2000164	C	ATP-binding cassette domain-containing protein	+
2059885	2061366		purine permease							+
2062965	2063594		LysE family translocator							+
2079625	2080809		branched-chain amino acid ABC transporter substrate-binding protein	+
2080914	2081768		ABC transporter ATP-binding protein	+
2081765	2082469		ABC transporter ATP-binding protein	+
2082473	2083474		branched-chain amino acid ABC transporter permease	+
2083487	2084827		branched-chain amino acid ABC transporter permease	+
2095886	2094552	C	AI-2E family transporter							+
2116789	2115302	C	purine permease							+
2119292	2120197		DMT family transporter							+
2124622	2124164	C	outer membrane lipid asymmetry maintenance protein MlaD							+
2139041	2137740	C	NCS2 family permease							+
2156391	2155729	C	ABC transporter ATP-binding protein	+
2157685	2156384	C	lipoprotein-releasing ABC transporter permease subunit	+
2167490	2168587		sulfate/molybdate ABC transporter ATP-binding protein	+
2168584	2169579		sulfate ABC transporter substrate-binding protein	+
2169590	2170432		sulfate ABC transporter permease subunit CysT	+
2170429	2171250		sulfate ABC transporter permease subunit CysW	+
2175331	2173736	C	ABC transporter ATP-binding protein	+
2176434	2175328	C	ABC transporter permease	+
2177573	2176434	C	ABC transporter permease subunit	+
2179521	2177614	C	ABC transporter substrate-binding protein	+
2198328	2197027	C	MFS transporter		+
2198585	2200054		MATE family efflux transporter							+
2202302	2203474		AI-2E family transporter							+
2231107	2232729		ABC transporter ATP-binding protein	+
2232716	2233789		ABC transporter permease	+
2233786	2234673		ABC transporter permease	+
2234694	2235770		BMP family ABC transporter substrate-binding protein	+
2258660	2259169		MgtC/SapB family protein							+
2277096	2278127		LacI family transcriptional regulator	+
2278288	2279556		ABC transporter substrate-binding protein	+
2279647	2280606		sugar ABC transporter permease	+
2280606	2281436		carbohydrate ABC transporter permease	+
2281441	2282448		ABC transporter ATP-binding protein	+
2290637	2289555	C	sn-glycerol-3-phosphate ABC transporter ATP-binding protein UgpC	+
2291677	2290628	C	LacI family transcriptional regulator	+
2293506	2294666		maltose/maltodextrin ABC transporter substrate-binding protein MalE	+
2294768	2296291		maltose ABC transporter permease MalF	+
2296302	2297192		maltose ABC transporter permease MalG	+
2340335	2339259	C	ABC transporter substrate-binding protein	+
2342632	2341313	C	MFS transporter		+
2355592	2356500		ABC transporter permease	+
2356497	2357312		ABC transporter permease	+
2357324	2358394		ABC transporter ATP-binding protein	+
2360541	2361554		ABC transporter substrate-binding protein	+
2361656	2362489		ABC transporter permease subunit	+
2362532	2363612		ATP-binding cassette domain-containing protein	+
2400575	2399280	C	TRAP transporter large permease					+
2401126	2400569	C	TRAP transporter small permease					+
2402129	2401119	C	TRAP transporter substrate-binding protein					+
2412955	2414094		ABC transporter ATP-binding protein	+
2415060	2416781		iron ABC transporter permease	+
2419640	2418504	C	MFS transporter		+
2433575	2433999		ABC transporter permease subunit	+
2433999	2435480		ABC transporter ATP-binding protein	+
2440006	2438987	C	LacI family transcriptional regulator	+
2443291	2442314	C	ABC transporter permease	+
2444799	2443288	C	sugar ABC transporter ATP-binding protein	+
2445752	2444865	C	sugar ABC transporter substrate-binding protein	+
2451576	2450575	C	ABC transporter substrate-binding protein	+
2456381	2457379		ABC transporter substrate-binding protein	+
2457446	2458333		proline/glycine betaine ABC transporter permease	+
2458326	2459351		glycine betaine/L-proline ABC transporter ATP-binding protein	+
2468746	2469621		ABC transporter permease	+
2469631	2470473		ABC transporter permease	+
2470470	2471585		ABC transporter ATP-binding protein	+
2479553	2477946	C	ABC transporter ATP-binding protein	+
2480410	2479553	C	ABC transporter permease	+
2481382	2480423	C	ABC transporter permease	+
2483101	2481524	C	ABC transporter substrate-binding protein	+
2485252	2486694		GntP family permease							+
2492127	2490508	C	ABC transporter ATP-binding protein	+
2493031	2492120	C	ABC transporter permease	+
2493955	2493044	C	ABC transporter permease	+
2495502	2494009	C	peptide ABC transporter substrate-binding protein	+
2502568	2501069	C	tripartite tricarboxylate transporter permease						+
2503050	2502565	C	tripartite tricarboxylate transporter TctB family protein						+
2504085	2503114	C	tripartite tricarboxylate transporter substrate binding protein						+
2509228	2510436		3-(3-hydroxy-phenyl)propionate transporter MhpT							+
2533294	2531993	C	TRAP transporter large permease subunit					+
2533848	2533307	C	TRAP transporter small permease					+
2534911	2533925	C	C4-dicarboxylate ABC transporter substrate-binding protein	+
2557554	2554840	C	MFS transporter		+
2563868	2563050	C	ABC transporter permease	+
2564701	2563868	C	ABC transporter ATP-binding protein	+
2578737	2577946	C	sugar ABC transporter permease	+
2579422	2578742	C	ABC transporter ATP-binding protein	+
2602295	2603659		chromate efflux transporter (chrA)							+
2609323	2609874		biotin transporter BioY	+
2650698	2652065		dicarboxylate/amino acid:cation symporter							+
2654040	2652316	C	PTS fructose transporter subunit EIIBC							+
2657767	2658744		LacI family DNA-binding transcriptional regulator	+
2667569	2666181	C	TRAP transporter large permease					+
2668145	2667573	C	TRAP transporter small permease					+
2669180	2668209	C	DctP family TRAP transporter solute-binding subunit					+
2698020	2699876		ABC transporter substrate-binding protein	+
2775526	2776125		LysE family translocator							+
2794594	2795538		AEC family transporter							+
2796564	2795611	C	ABC transporter permease	+
2797871	2796570	C	ABC transporter permease	+
2799021	2797939	C	ABC transporter substrate-binding protein	+
2800212	2799127	C	ABC transporter substrate-binding protein	+
2801341	2800238	C	ABC transporter ATP-binding protein	+
2829798	2830889		ABC transporter substrate-binding protein	+
2831093	2832034		tripartite tricarboxylate transporter substrate binding protein						+
2832031	2832528		tripartite tricarboxylate transporter TctB family protein						+
2832532	2834049		tripartite tricarboxylate transporter permease						+
2841235	2842476		MFS transporter		+
2862914	2861697	C	ABC transporter permease	+
2863599	2862916	C	ABC transporter ATP-binding protein	+
2867281	2866151	C	aromatic hydrocarbon degradation protein							+
2869118	2870164		methionine ABC transporter ATP-binding protein	+
2870154	2870828		ABC transporter permease	+
2870847	2871623		MetQ/NlpA family ABC transporter substrate-binding protein	+
2891156	2890359	C	phosphate ABC transporter ATP-binding protein	+
2892527	2891178	C	phosphate ABC transporter permease PstA	+
2893714	2892524	C	phosphate ABC transporter permease subunit PstC	+
2894806	2893778	C	phosphonate ABC transporter substrate-binding protein	+
2896720	2898120		APC family permease							+
2900912	2900010	C	DMT family transporter							+
2923520	2924329		transporter substrate-binding domain-containing protein	+
2924384	2925031		amino acid ABC transporter permease	+
2925031	2925693		amino acid ABC transporter permease	+
2925697	2926467		amino acid ABC transporter ATP-binding protein	+
2937395	2936742	C	ABC transporter permease	+
2938476	2937376	C	ATP-binding cassette domain-containing protein	+
2939273	2938476	C	MetQ/NlpA family ABC transporter substrate-binding protein	+
2940099	2939299	C	MetQ/NlpA family ABC transporter substrate-binding protein	+
2940413	2941900		SulP family inorganic anion transporter							+
2945741	2944872	C	ABC transporter permease	+
2946556	2945738	C	ABC transporter ATP-binding protein	+
2947583	2946567	C	ABC transporter substrate-binding protein	+
2953145	2955088		cadmium-translocating P-type ATPase (cadA)
2965896	2965159	C	ABC transporter permease	+
2966882	2965893	C	ABC transporter ATP-binding protein	+
2967997	2966879	C	ABC transporter permease	+
2969084	2968182	C	ABC transporter substrate-binding protein	+
2981695	2982705		ABC transporter substrate-binding protein	+
2982769	2983605		ABC transporter permease	+
2983605	2984405		ABC transporter permease	+
2984402	2985490		ABC transporter ATP-binding protein	+
3020185	3021207		LacI family DNA-binding transcriptional regulator	+
3031746	3030433	C	MFS transporter		+
3092315	3091212	C	MRP family ATP-binding protein	+
3144176	3145162		BMP family ABC transporter substrate-binding protein	+
3145162	3146766		ABC transporter ATP-binding protein	+
3146831	3147922		ABC transporter permease	+
3147922	3148887		ABC transporter permease	+
3161134	3160229	C	EamA family transporter RarD							+
3179659	3177731	C	potassium transporter							+
3223289	3220233	C	efflux RND transporter permease subunit				+
3224458	3223286	C	efflux RND transporter periplasmic adaptor subunit				+
3246344	3245038	C	MFS transporter		+
3262967	3264076		AI-2E family transporter							+
3267420	3266047	C	MFS transporter		+
3289639	3290151		transporter							+
3297178	3298101		cation transporter							+
3314129	3314446		QacE family quaternary ammonium compound efflux SMR transporter							+
3315282	3314572	C	urea ABC transporter ATP-binding subunit UrtE	+
3316027	3315284	C	urea ABC transporter ATP-binding protein UrtD	+
3317256	3316024	C	urea ABC transporter permease subunit UrtC	+
3319177	3317258	C	urea ABC transporter permease subunit UrtB	+
3320512	3319229	C	urea ABC transporter substrate-binding protein	+
3336157	3335213	C	choline ABC transporter substrate-binding protein (choX)	+
3338040	3338981		DMT family transporter							+
3349340	3350161		ABC transporter	+

## Sheet: 32052_pl
Transport-related genes of P. yeei CCUG 32052 - extrachromosomal replicons				Transporter type
Start	End		Product	ABC	MFS	P-type	RND	TRAP	TTT	Others/ not defined
			Summary (no. of transport-related genes)	129	6	1	5	6	3	26
			pYEE32052P8 (repB1)	27	1	0	0	3	0	7
18582	17647	C	EamA family transporter							+
32462	33445		twin-arginine translocation pathway signal protein							+
33429	34226		ABC transporter ATP-binding protein	+
34223	35758		ABC transporter permease subunit	+
54422	55996		ABC transporter substrate-binding protein	+
56060	57040		ABC transporter permease	+
57040	57951		ABC transporter permease	+
57953	59773		ABC transporter ATP-binding protein	+
94803	96116		MFS transporter		+
107339	108157		phosphonate ABC transporter ATP-binding protein (phnC)	+
108188	109090		phosphonate ABC transporter substrate-binding protein (phnD)	+
109152	110030		phosphonate ABC transporter, permease protein PhnE (phnE)	+
110027	111358		phosphonate ABC transporter, permease protein PhnE (phnE)	+
120266	119247	C	AI-2E family transporter							+
123011	121560	C	amino acid permease							+
125682	124033	C	Na/Pi cotransporter family protein							+
166571	165561	C	TRAP transporter substrate-binding protein					+
167888	166611	C	TRAP transporter large permease subunit					+
168388	167885	C	TRAP transporter small permease					+
170949	172598		BCCT family transporter							+
188558	186837	C	type I secretion system permease/ATPase							+
199080	199865		ectoine/hydroxyectoine ABC transporter ATP-binding protein EhuA	+
199893	200714		ectoine/hydroxyectoine ABC transporter substrate-binding protein EhuB	+
200755	201411		ectoine/hydroxyectoine ABC transporter permease subunit EhuC	+
201411	202070		ectoine/hydroxyectoine ABC transporter permease subunit EhuD	+
253382	252630	C	ABC transporter ATP-binding protein	+
254371	253379	C	iron ABC transporter permease	+
270329	269382	C	sugar ABC transporter substrate-binding protein	+
272883	271882	C	LacI family DNA-binding transcriptional regulator	+
275860	279144		transporter substrate-binding domain-containing protein	+
287227	286229	C	ABC transporter permease	+
288195	287224	C	ABC transporter permease	+
289838	288192	C	sugar ABC transporter ATP-binding protein	+
290790	289798	C	rhamnose ABC transporter substrate-binding protein (rhaS)	+
297879	298754		sugar ABC transporter permease	+
298760	299599		carbohydrate ABC transporter permease	+
300858	301919		sn-glycerol-3-phosphate ABC transporter ATP-binding protein UgpC	+
313358	312414	C	choline ABC transporter substrate-binding protein (choX)	+
			pYEE32052P7 (repB2)	39	1	0	3	3	0	6
2842	4626		APC family permease							+
17670	18191		Twin-arginine translocation pathway signal							+
26845	27501		ABC transporter permease	+
27518	28624		ATP-binding cassette domain-containing protein	+
28657	29367		ABC transporter permease	+
29396	30277		glycine betaine ABC transporter substrate-binding protein	+
41660	41270	C	aromatic acid/H+ symport family MFS transporter		+
71087	69807	C	TRAP transporter large permease					+
71627	71091	C	TRAP transporter small permease					+
72669	71692	C	TRAP transporter substrate-binding protein					+
79271	76917	C	AI-2E family transporter							+
84075	82693	C	efflux transporter outer membrane subunit				+
87247	84134	C	multidrug efflux RND transporter permease subunit				+
88426	87251	C	efflux RND transporter periplasmic adaptor subunit				+
95258	96805		sugar ABC transporter ATP-binding protein	+
96807	97781		ribose ABC transporter permease	+
97818	98756		ABC transporter	+
103541	104752		ABC transporter substrate-binding protein	+
104821	105675		branched-chain amino acid ABC transporter permease	+
105672	106640		branched-chain amino acid ABC transporter permease	+
106642	107409		ABC transporter ATP-binding protein	+
107406	108110		ABC transporter ATP-binding protein	+
116713	115865	C	glycine/betaine ABC transporter substrate-binding protein	+
119296	120978		ABC transporter substrate-binding protein	+
135455	136810		amino acid permease							+
173059	172133	C	sugar ABC transporter substrate-binding protein	+
174152	173136	C	ABC transporter permease	+
175709	174171	C	sugar ABC transporter ATP-binding protein	+
176718	175774	C	sugar ABC transporter substrate-binding protein	+
177981	176953	C	LacI family DNA-binding transcriptional regulator	+
178508	178077	C	PACE efflux transporter							+
182984	183988		iron-siderophore ABC transporter substrate-binding protein	+
183985	184992		iron ABC transporter permease	+
184989	186020		iron ABC transporter permease	+
186017	186823		ABC transporter ATP-binding protein	+
189857	188919	C	BMP family ABC transporter substrate-binding protein	+
190887	189889	C	ABC transporter permease	+
192389	190884	C	sugar ABC transporter ATP-binding protein	+
210840	210277	C	BioY family transporter	+
211916	210903	C	LacI family transcriptional regulator	+
214163	215644		sugar ABC transporter ATP-binding protein	+
215641	216606		ABC transporter permease	+
216632	217591		ABC transporter substrate-binding protein	+
223996	224904		iron-siderophore ABC transporter substrate-binding protein	+
224901	226871		Fe(3+)-hydroxamate ABC transporter permease FhuB	+
226868	227644		ATP-binding cassette domain-containing protein	+
227660	229360		ABC transporter ATP-binding protein	+
243542	242751	C	sugar ABC transporter permease	+
244212	243532	C	ABC transporter ATP-binding protein	+
266542	265154	C	ammonium transporter							+
272398	271958	C	ABC transporter substrate-binding protein	+
274626	273772	C	ABC transporter substrate-binding protein	+
			pYEE32052P6 (dnaA-like)	52	3	0	2	0	3	9
2571	1726	C	formate/nitrite transporter family protein							+
6566	5358	C	NarK/NasA family nitrate transporter							+
8021	6843	C	ABC transporter substrate-binding protein	+
14854	15864		ABC transporter substrate-binding protein	+
15864	17351		sugar ABC transporter ATP-binding protein	+
17348	18277		ABC transporter permease	+
18280	19221		ABC transporter permease	+
21504	22412		putative selenate ABC transporter substrate-binding protein	+
22422	23084		ATP-binding cassette domain-containing protein	+
23113	24633		ABC transporter permease	+
24735	25712		tripartite tricarboxylate transporter substrate binding protein						+
25716	26195		tripartite tricarboxylate transporter TctB family protein						+
26199	27704		tripartite tricarboxylate transporter permease						+
28476	29330		DMT family transporter							+
29482	30396		ABC transporter permease	+
30406	31326		ABC transporter permease	+
31319	32950		ABC transporter ATP-binding protein	+
36989	35928	C	putative sulfate exporter family transporter							+
40777	40346	C	nuclear transport factor 2 family protein							+
41709	40882	C	ABC transporter permease subunit	+
42517	41702	C	ATP-binding cassette domain-containing protein	+
43569	42556	C	taurine ABC transporter substrate-binding protein (tauA)	+
49951	50955		LacI family DNA-binding transcriptional regulator	+
51940	52956		ABC transporter substrate-binding protein	+
52953	53696		ABC transporter permease subunit	+
53729	54526		ABC transporter ATP-binding protein	+
54429	55325		ABC transporter permease subunit	+
72680	73261		ECF transporter S component	+
73274	74020		energy-coupling factor transporter transmembrane protein EcfT	+
74017	74742		ABC transporter ATP-binding protein	+
74739	75416		ATP-binding cassette domain-containing protein	+
93625	92622	C	transporter							+
95473	94681	C	transporter							+
96206	97744		ABC transporter substrate-binding protein	+
97754	98710		ABC transporter permease	+
98707	99519		ABC transporter permease	+
99513	100289		ABC transporter ATP-binding protein	+
100282	100875		ATP-binding cassette domain-containing protein	+
112382	110865	C	peptide ABC transporter substrate-binding protein	+
135152	134385	C	ABC transporter ATP-binding protein	+
136183	135149	C	iron ABC transporter permease	+
137190	136180	C	ABC transporter substrate-binding protein	+
140130	141212		ABC transporter ATP-binding protein	+
141214	142305		ABC transporter ATP-binding protein	+
142305	143180		sugar ABC transporter permease	+
143177	143980		carbohydrate ABC transporter permease	+
144454	146175		carbohydrate ABC transporter substrate-binding protein	+
150714	151913		ABC transporter substrate-binding protein	+
151913	152686		ABC transporter ATP-binding protein	+
152683	153387		ABC transporter ATP-binding protein	+
153389	154276		branched-chain amino acid ABC transporter permease	+
154278	155276		branched-chain amino acid ABC transporter permease	+
160524	159745	C	ABC transporter ATP-binding protein	+
161329	160511	C	ABC transporter permease subunit	+
162321	161341	C	aliphatic sulfonate ABC transporter substrate-binding protein	+
172639	173892		MFS transporter		+
191678	190290	C	L-cystine transporter							+
193916	192609	C	MFS transporter		+
220148	219168	C	sugar ABC transporter permease YjfF	+
221143	220145	C	ABC transporter permease	+
222654	221140	C	sugar ABC transporter ATP-binding protein	+
223665	222703	C	ABC transporter substrate-binding protein	+
225867	224281	C	DHA2 family efflux MFS transporter permease subunit		+
229653	227809	C	ABC transporter ATP-binding protein	+
230466	229714	C	sugar ABC transporter permease	+
232138	232812		ABC transporter ATP-binding protein	+
240976	239651	C	C4-dicarboxylate transporter DctA							+
244039	245241		efflux RND transporter periplasmic adaptor subunit				+
245245	248326		efflux RND transporter permease subunit				+
			pYEE32052P5 (repABC)	9	0	1	0	0	0	1
36388	36939		biotin transporter BioY	+
62420	63562		amino acid ABC transporter substrate-binding protein	+
65283	66440		amino acid ABC transporter	+
66494	67330		branched-chain amino acid ABC transporter permease	+
67323	69116		ATP-binding cassette domain-containing protein	+
69116	69823		ABC transporter ATP-binding protein	+
74969	76513		ABC transporter substrate-binding protein	+
81922	84210		copper-translocating P-type ATPase			+
113299	114366		HlyD family efflux transporter periplasmic adaptor subunit							+
114363	117101		ABC transporter ATP-binding protein/permease	+
117109	118221		ABC transporter permease	+
			pYEE32052P4 (repABC)	2	1	0	0	0	0	3
15076	14714	C	peptide ABC transporter substrate-binding protein	+
52777	54009		benzoate transporter							+
57998	56664	C	MFS transporter		+
60983	60129	C	DMT family transporter							+
66472	64697	C	L-lactate permease							+
80013	80564		biotin transporter BioY	+
			pYEE32052P3 (Rep_3)	0	0	0	0	0	0	0

## Sheet: 32054_chr
Transport-related genes of P. yeei CCUG 32054 - chromosome				Transporter type
Start	End		Product	ABC	MFS	P-type	RND	TRAP	TTT	Others/ not defined
			Summary (no. of transport-related genes)	241	28	4	14	15	13	73
13629	14282		ATP-binding cassette domain-containing protein	+
20590	18779	C	ATP-binding cassette domain-containing protein	+
31069	29873	C	MFS transporter		+
36363	37235		DMT family transporter
37812	37225	C	LysE family translocator
54399	54094	C	sec-independent translocation protein MttA
58019	59161		LPS export ABC transporter permease LptF	+
59158	60279		LPS export ABC transporter permease LptG	+
78079	78417		QacE family quaternary ammonium compound efflux SMR transporter
88160	87006	C	ABC transporter ATP-binding protein	+
88966	88157	C	ABC transporter permease	+
89832	88963	C	ABC transporter permease	+
179498	178590	C	HlyC/CorC family transporter
181958	181230	C	ATP-binding cassette domain-containing protein	+
182716	181958	C	ABC transporter permease	+
202291	201566	C	heme ABC transporter permease	+
202999	202343	C	heme exporter protein CcmB	+
203628	202996	C	heme ABC exporter ATP-binding protein CcmA	+
252022	252813		ABC transporter substrate-binding protein	+
259035	260420		magnesium transporter (mgtE)
298882	297941	C	ABC transporter permease	+
300395	298890	C	sugar ABC transporter ATP-binding protein	+
301368	300403	C	ABC transporter permease	+
302575	301457	C	ABC transporter substrate-binding protein	+
305178	303910	C	TRAP transporter large permease					+
305691	305188	C	TRAP transporter small permease					+
306717	305749	C	TRAP transporter substrate-binding protein					+
336013	337089		ACR3 family arsenite efflux transporter (arsB)							+
337793	338982		MFS transporter		+
343426	343977		biotin transporter BioY	+
361590	360949	C	ATP-binding cassette domain-containing protein	+
362303	361587	C	ABC transporter ATP-binding protein	+
363872	362796	C	ABC transporter substrate-binding protein	+
366169	364850	C	MFS transporter		+
379776	380684		ABC transporter permease	+
380681	381496		ABC transporter permease	+
381508	382578		ABC transporter ATP-binding protein	+
387330	388202		ABC transporter permease subunit	+
388206	389285		ATP-binding cassette domain-containing protein	+
409514	410716		penicillin-binding protein activator							+
446643	447536		metal ABC transporter substrate-binding protein	+
447529	448386		manganese/iron ABC transporter ATP-binding protein	+
448386	449231		metal ABC transporter permease	+
449231	450055		metal ABC transporter permease	+
452759	453973		MFS transporter		+
470872	471645		ABC transporter ATP-binding protein	+
471814	472677		ABC transporter permease subunit	+
472713	473603		ABC transporter permease	+
473640	474629		ABC transporter substrate-binding protein	+
484961	486616		L-lactate permease (lldP)							+
491371	490535	C	ATP-binding cassette domain-containing protein	+
492201	491368	C	ABC transporter ATP-binding protein	+
493108	492206	C	ABC transporter permease subunit	+
494112	493105	C	ABC transporter permease subunit	+
495787	494183	C	ABC transporter substrate-binding protein	+
525610	526638		DUF2125 domain-containing protein							+
539113	540237		twin-arginine translocation signal domain-containing protein							+
541739	540288	C	TRAP transporter large permease subunit					+
542294	541755	C	TRAP transporter small permease subunit					+
544743	546347		peptide ABC transporter substrate-binding protein	+
548516	546774	C	MFS transporter		+
593532	592342	C	amino acid ABC transporter substrate-binding protein	+
605696	604461	C	MFS transporter		+
607450	608649		ABC transporter substrate-binding protein	+
610770	610072	C	ABC transporter ATP-binding protein	+
612532	610763	C	ATP-binding cassette domain-containing protein	+
613438	612560	C	branched-chain amino acid ABC transporter permease	+
636939	638117		amino acid ABC transporter substrate-binding protein	+
662750	661782	C	MFS transporter		+
665479	664079	C	efflux transporter outer membrane subunit				+
670574	667428	C	efflux RND transporter permease subunit				+
671768	670578	C	efflux RND transporter periplasmic adaptor subunit				+
675669	674557	C	ABC transporter permease	+
678391	675671	C	ABC transporter ATP-binding protein/permease	+
679469	678405	C	HlyD family efflux transporter periplasmic adaptor subunit							+
693095	694234		efflux RND transporter periplasmic adaptor subunit				+
694231	696159		ATP-binding cassette domain-containing protein	+
710611	711399		ATP-binding cassette domain-containing protein	+
711429	712151		transporter substrate-binding domain-containing protein	+
712203	713081		ABC transporter permease subunit	+
713078	713905		ABC transporter permease subunit	+
734176	733862	C	antibiotic ABC transporter	+
738166	739371		Bcr/CflA family efflux MFS transporter		+
777517	775739	C	SLC13 family permease							+
798850	798425	C	PTS fructose transporter subunit IIA							+
847104	846742	C	permease							+
860484	859108	C	Trk system potassium transporter TrkA							+
876001	875216	C	metal ABC transporter ATP-binding protein	+
876588	877562		zinc ABC transporter substrate-binding protein	+
883815	884996		efflux RND transporter periplasmic adaptor subunit				+
888136	888975		iron transporter							+
888972	890117		iron transporter substrate-binding protein							+
890119	891447		deferrochelatase/peroxidase EfeB							+
891450	892274		iron uptake system protein EfeO							+
893014	894861		ABC transporter ATP-binding protein	+
905100	902920	C	cadmium-translocating P-type ATPase (cadA)			+
917532	918485		ABC transporter ATP-binding protein	+
943746	942532	C	Bcr/CflA family efflux MFS transporter		+
944564	945919		efflux RND transporter periplasmic adaptor subunit				+
945954	949079		efflux RND transporter permease subunit				+
1001555	1002109		twin-arginine translocation pathway signal							+
1023289	1020818	C	copper-translocating P-type ATPase			+
1024830	1024006	C	ABC transporter permease subunit	+
1025654	1024827	C	ABC transporter permease subunit	+
1026742	1025666	C	glycine betaine/L-proline ABC transporter ATP-binding protein	+
1027647	1026796	C	glycine betaine ABC transporter substrate-binding protein	+
1071061	1070111	C	magnesium transporter							+
1086877	1086101	C	sulfate ABC transporter ATP-binding protein (cysA)	+
1087734	1086835	C	sulfate ABC transporter permease subunit CysW	+
1088566	1087727	C	sulfate ABC transporter permease subunit CysT	+
1089562	1088570	C	sulfate ABC transporter substrate-binding protein	+
1094889	1095380		MgtC/SapB family protein							+
1104082	1105032		choline ABC transporter substrate-binding protein	+
1105232	1106083		choline ABC transporter permease subunit (choW)	+
1106076	1107131		choline ABC transporter ATP-binding protein (choV)	+
1108000	1107128	C	DMT family transporter							+
1108682	1108086	C	amino acid transporter							+
1146463	1147362		cation transporter							+
1154471	1152732	C	ATP-binding cassette domain-containing protein	+
1161412	1160141	C	HlyC/CorC family transporter							+
1165383	1166336		DMT family transporter							+
1187288	1186824	C	ExbD/TolR family protein							+
1203126	1201750	C	MATE family efflux transporter							+
1219484	1220911		inorganic phosphate transporter							+
1227638	1228420		ABC transporter ATP-binding protein	+
1228417	1229298		branched-chain amino acid ABC transporter permease	+
1229302	1230321		branched-chain amino acid ABC transporter permease	+
1230343	1231674		ABC transporter permease	+
1231684	1233015		ABC transporter permease	+
1233065	1233805		ABC transporter ATP-binding protein	+
1243808	1243972		MATE family efflux transporter							+
1244460	1245137		cobalt transporter							+
1249044	1246792	C	cadmium-translocating P-type ATPase (cadA)			+
1260870	1262666		ATP-binding cassette domain-containing protein	+
1271467	1272141		ATP-binding cassette domain-containing protein	+
1272138	1273067		FtsX-like permease family protein	+
1273930	1274865		ABC transporter ATP-binding protein	+
1274862	1275623		sugar ABC transporter permease	+
1292360	1290918	C	ammonium transporter							+
1295636	1295040	C	ABC transporter substrate-binding protein	+
1296502	1298244		type I secretion system permease/ATPase							+
1302933	1302148	C	multidrug ABC transporter permease	+
1327245	1326055	C	MFS transporter		+
1384116	1383064	C	ATP-binding cassette domain-containing protein	+
1384895	1384113	C	ABC transporter permease	+
1385737	1384892	C	ABC transporter permease subunit	+
1386892	1385786	C	ABC transporter substrate-binding protein	+
1405794	1407260		ABC transporter substrate-binding protein	+
1411513	1413147		MFS transporter		+
1413198	1414139		ABC transporter permease	+
1414136	1414948		ABC transporter permease	+
1414945	1416525		ABC transporter ATP-binding protein	+
1420837	1420061	C	amino acid ABC transporter ATP-binding protein	+
1422299	1420848	C	amino acid ABC transporter permease	+
1423554	1422301	C	ABC transporter permease subunit	+
1424685	1423660	C	amino acid ABC transporter substrate-binding protein	+
1427628	1427260	C	fluoride efflux transporter CrcB							+
1453876	1452932	C	DMT family transporter							+
1477929	1477150	C	branched-chain amino acid ABC transporter permease	+
1499118	1498210	C	DMT family transporter							+
1526814	1527073		TRAP transporter large permease subunit					+
1547973	1546609	C	MFS transporter		+
1571886	1570435	C	APC family permease							+
1581965	1583191		MFS transporter		+
1585974	1584769	C	MFS transporter		+
1646851	1647939		efflux RND transporter periplasmic adaptor subunit				+
1647936	1649003		efflux RND transporter periplasmic adaptor subunit				+
1649000	1652080		efflux RND transporter permease subunit				+
1655451	1656809		MFS transporter		+
1659860	1660480		VUT family protein							+
1674908	1673934	C	ribose ABC transporter permease	+
1676400	1674898	C	sugar ABC transporter ATP-binding protein	+
1677376	1676471	C	LacI family transcriptional regulator	+
1697764	1698762		ABC transporter substrate-binding protein	+
1698830	1699717		proline/glycine betaine ABC transporter permease	+
1699710	1700735		glycine betaine/L-proline ABC transporter ATP-binding protein	+
1707950	1708696		molybdate ABC transporter substrate-binding protein (modA)	+
1708702	1709382		molybdate ABC transporter permease subunit (modB)	+
1709379	1710446		molybdenum ABC transporter ATP-binding protein (modC)	+
1720568	1719345	C	chromate efflux transporter (chrA)							+
1723467	1721749	C	MFS transporter		+
1728616	1724072	C	DUF2125 domain-containing protein							+
1734357	1735970		DUF2125 domain-containing protein							+
1739750	1739097	C	membrane integrity-associated transporter subunit PqiC							+
1741830	1739752	C	MCE family protein							+
1765236	1766300		sugar ABC transporter substrate-binding protein	+
1766359	1767933		sugar ABC transporter ATP-binding protein	+
1767926	1769113		sugar ABC transporter permease	+
1779460	1778525	C	DMT family transporter							+
1789314	1788436	C	carbohydrate ABC transporter permease	+
1790242	1789316	C	sugar ABC transporter permease	+
1791619	1790306	C	carbohydrate ABC transporter substrate-binding protein	+
1792728	1791682	C	sn-glycerol-3-phosphate ABC transporter ATP-binding protein UgpC	+
1800881	1800438	C	DMT family transporter							+
1801029	1801835		ABC transporter ATP-binding protein	+
1801832	1802614		ABC transporter permease	+
1802636	1803649		transporter substrate-binding domain-containing protein	+
1812285	1813220		ABC transporter ATP-binding protein	+
1813882	1814667		ABC transporter ATP-binding protein	+
1814664	1815395		ABC transporter permease	+
1833318	1832341	C	TAXI family TRAP transporter solute-binding subunit					+
1835965	1836564		twin-arginine translocation signal domain-containing protein							+
1876796	1877422		LysE family translocator							+
1906867	1905674	C	MFS transporter		+
1909080	1907839	C	MFS transporter		+
1960386	1959169	C	chromate efflux transporter (chrA)							+
1977601	1976801	C	multidrug ABC transporter permease	+
1978359	1977598	C	ATP-binding cassette domain-containing protein	+
1981233	1980028	C	branched-chain amino acid ABC transporter substrate-binding protein	+
1983672	1982869	C	quinoprotein dehydrogenase-associated putative ABC transporter substrate-binding protein	+
1996791	1998692		potassium transporter Kup							+
2008141	2006744	C	transporter							+
2012338	2012775		ribose ABC transporter	+
2017552	2014454	C	efflux RND transporter permease subunit				+
2018760	2017552	C	efflux RND transporter periplasmic adaptor subunit				+
2042116	2041316	C	ABC transporter permease	+
2043007	2042153	C	ABC transporter permease	+
2044071	2043055	C	ABC transporter ATP-binding protein	+
2045164	2044136	C	ABC transporter substrate-binding protein	+
2046980	2046366	C	energy-coupling factor transporter transmembrane protein EcfT	+
2047680	2046955	C	ABC transporter ATP-binding protein	+
2049794	2048703	C	sn-glycerol-3-phosphate import ATP-binding protein UgpC	+
2050658	2049795	C	sn-glycerol-3-phosphate ABC transporter permease UgpE	+
2051532	2050651	C	sn-glycerol-3-phosphate ABC transporter permease UgpA	+
2052881	2051586	C	sn-glycerol-3-phosphate ABC transporter substrate-binding protein UgpB	+
2064929	2065669		LPS export ABC transporter ATP-binding protein	+
2066497	2066961		PTS lactose transporter subunit IIC							+
2093906	2092053	C	ABC transporter ATP-binding protein	+
2108899	2108129	C	ABC transporter ATP-binding protein	+
2109939	2108896	C	iron ABC transporter permease	+
2111039	2109942	C	ABC transporter substrate-binding protein	+
2118263	2117337	C	AEC family transporter							+
2131344	2130352	C	tripartite tricarboxylate transporter substrate binding protein						+
2132849	2131341	C	tripartite tricarboxylate transporter permease						+
2133321	2132860	C	tripartite tricarboxylate transporter TctB family protein						+
2134344	2133370	C	tripartite tricarboxylate transporter substrate binding protein BugD						+
2139759	2138470	C	MCE family protein							+
2140530	2139763	C	ABC transporter ATP-binding protein	+
2141615	2140527	C	MlaE family lipid ABC transporter permease subunit	+
2178188	2177367	C	ABC transporter	+
2189489	2188548	C	DMT family transporter							+
2191372	2192316		choline ABC transporter substrate-binding protein (choX)	+
2207011	2208294		urea ABC transporter substrate-binding protein	+
2208346	2210265		urea ABC transporter permease subunit UrtB	+
2210267	2211499		urea ABC transporter permease subunit UrtC	+
2211496	2212239		urea ABC transporter ATP-binding protein UrtD	+
2212241	2212951		urea ABC transporter ATP-binding subunit UrtE	+
2213394	2213077	C	QacE family quaternary ammonium compound efflux SMR transporter							+
2232631	2231708	C	cation transporter							+
2240171	2239659	C	transporter							+
2262878	2264251		MFS transporter		+
2267331	2266222	C	AI-2E family transporter							+
2283388	2284695		MFS transporter		+
2305275	2306447		efflux RND transporter periplasmic adaptor subunit				+
2306444	2309500		efflux RND transporter permease subunit				+
2369091	2371019		potassium transporter							+
2387610	2388515		EamA family transporter RarD							+
2400821	2399856	C	ABC transporter permease	+
2401912	2400821	C	ABC transporter permease	+
2403581	2401977	C	ABC transporter ATP-binding protein	+
2404567	2403581	C	BMP family ABC transporter substrate-binding protein	+
2456133	2457236		MRP family ATP-binding protein	+
2510164	2511477		MFS transporter		+
2521740	2520718	C	LacI family DNA-binding transcriptional regulator	+
2553757	2552546	C	MFS transporter		+
2556020	2556892		transporter substrate-binding domain-containing protein	+
2556902	2557573		amino acid ABC transporter permease	+
2557573	2558241		amino acid ABC transporter permease	+
2558245	2559018		amino acid ABC transporter ATP-binding protein	+
2563057	2562731	C	ABC transporter substrate-binding protein	+
2576594	2577748		MFS transporter		+
2591078	2592169		ABC transporter ATP-binding protein	+
2592166	2593077		ABC transporter permease	+
2593087	2593932		ABC transporter permease	+
2612945	2611002	C	cadmium-translocating P-type ATPase (cadA)			+
2618505	2619521		ABC transporter substrate-binding protein	+
2619532	2620350		ABC transporter ATP-binding protein	+
2620347	2621216		ABC transporter permease	+
2625675	2624188	C	SulP family inorganic anion transporter							+
2625988	2626788		MetQ/NlpA family ABC transporter substrate-binding protein	+
2626814	2627611		MetQ/NlpA family ABC transporter substrate-binding protein	+
2627611	2628711		ATP-binding cassette domain-containing protein	+
2628692	2629345		ABC transporter permease	+
2638942	2638172	C	amino acid ABC transporter ATP-binding protein	+
2639608	2638946	C	amino acid ABC transporter permease	+
2640255	2639608	C	amino acid ABC transporter permease	+
2641119	2640310	C	transporter substrate-binding domain-containing protein	+
2665434	2666336		DMT family transporter							+
2669626	2668226	C	APC family permease							+
2671540	2672568		phosphonate ABC transporter substrate-binding protein	+
2672632	2673822		phosphate ABC transporter permease subunit PstC	+
2673819	2675168		phosphate ABC transporter permease PstA	+
2675190	2675987		phosphate ABC transporter ATP-binding protein	+
2695503	2694727	C	MetQ/NlpA family ABC transporter substrate-binding protein	+
2696196	2695522	C	ABC transporter permease	+
2697232	2696186	C	methionine ABC transporter ATP-binding protein	+
2702751	2703434		ABC transporter ATP-binding protein	+
2703436	2704653		ABC transporter permease	+
2725137	2723896	C	MFS transporter		+
2733840	2732323	C	tripartite tricarboxylate transporter permease						+
2734341	2733844	C	tripartite tricarboxylate transporter TctB family protein						+
2735279	2734338	C	tripartite tricarboxylate transporter substrate binding protein						+
2736574	2735483	C	ABC transporter substrate-binding protein	+
2765047	2766150		ABC transporter ATP-binding protein	+
2766176	2767261		ABC transporter substrate-binding protein	+
2767367	2768449		ABC transporter substrate-binding protein	+
2768517	2769818		ABC transporter permease	+
2769824	2770777		ABC transporter permease	+
2771794	2770850	C	AEC family transporter							+
2790851	2790252	C	LysE family translocator							+
2868052	2866196	C	ABC transporter substrate-binding protein	+
2896888	2897859		DctP family TRAP transporter solute-binding subunit					+
2897922	2898494		TRAP transporter small permease					+
2898498	2899904		TRAP transporter large permease					+
2908321	2907344	C	LacI family DNA-binding transcriptional regulator	+
2912049	2913773		PTS fructose transporter subunit EIIBC							+
2915389	2914022	C	dicarboxylate/amino acid:cation symporter							+
2966482	2965199	C	ABC transporter substrate-binding protein	+
2967318	2966506	C	carbohydrate ABC transporter permease	+
2968220	2967318	C	sugar ABC transporter permease	+
2969344	2968217	C	ABC transporter ATP-binding protein	+
2972543	2975314		ABC transporter	+
2981944	2981618	C	amino acid ABC transporter ATP-binding protein	+
2994661	2996490		SLC13 family permease							+
2998736	2999707		tripartite tricarboxylate transporter substrate binding protein						+
2999831	3000271		tripartite tricarboxylate transporter TctB family protein						+
3000273	3001778		tripartite tricarboxylate transporter permease						+
3014588	3015421		ABC transporter ATP-binding protein	+
3015421	3016239		ABC transporter permease	+
3021735	3024449		MFS transporter		+
3044382	3045368		C4-dicarboxylate ABC transporter substrate-binding protein	+
3045445	3045987		TRAP transporter small permease					+
3046000	3047301		TRAP transporter large permease subunit					+
3070071	3068863	C	3-(3-hydroxy-phenyl)propionate transporter MhpT
3075214	3076185		tripartite tricarboxylate transporter substrate binding protein						+
3076249	3076734		tripartite tricarboxylate transporter TctB family protein						+
3076731	3078230		tripartite tricarboxylate transporter permease						+
3083805	3085298		peptide ABC transporter substrate-binding protein	+
3085352	3086263		ABC transporter permease	+
3086276	3087187		ABC transporter permease	+
3087180	3088799		ABC transporter ATP-binding protein	+
3094054	3092612	C	GntP family permease							+
3096205	3097782		ABC transporter substrate-binding protein	+
3097924	3098883		ABC transporter permease	+
3098895	3099752		ABC transporter permease	+
3099752	3101359		ABC transporter ATP-binding protein	+
3108836	3107721	C	ABC transporter ATP-binding protein	+
3109675	3108833	C	ABC transporter permease	+
3110560	3109685	C	ABC transporter permease	+
3120980	3119955	C	glycine betaine/L-proline ABC transporter ATP-binding protein	+
3121860	3120973	C	proline/glycine betaine ABC transporter permease	+
3122926	3121928	C	ABC transporter substrate-binding protein	+
3127733	3128734		ABC transporter substrate-binding protein	+
3133557	3134444		sugar ABC transporter substrate-binding protein	+
3134510	3136021		sugar ABC transporter ATP-binding protein	+
3136018	3136998		ABC transporter permease	+
3139306	3140325		LacI family transcriptional regulator	+
3145313	3143832	C	ABC transporter ATP-binding protein	+
3145744	3145313	C	ABC transporter permease subunit	+
3159677	3160813		MFS transporter		+
3164257	3162536	C	iron ABC transporter permease	+
3166362	3165223	C	ABC transporter ATP-binding protein	+
3177183	3178193		TRAP transporter substrate-binding protein					+
3178186	3178743		TRAP transporter small permease					+
3178737	3180032		TRAP transporter large permease					+
3199177	3198932	C	ABC transporter ATP-binding protein	+
3206544	3205177	C	chromate transporter							+
3208918	3207599	C	MFS transporter		+
3252562	3251486	C	BMP family ABC transporter substrate-binding protein	+
3253470	3252583	C	ABC transporter permease	+
3254540	3253467	C	ABC transporter permease	+
3256161	3254527	C	ABC transporter ATP-binding protein	+
3284960	3283788	C	AI-2E family transporter							+
3288676	3287207	C	MATE family efflux transporter							+
3288933	3290234		MFS transporter		+
3307632	3309539		ABC transporter substrate-binding protein	+
3309580	3310719		ABC transporter permease subunit	+
3310719	3311825		ABC transporter permease	+
3311822	3313417		ABC transporter ATP-binding protein	+
3316721	3315900	C	sulfate ABC transporter permease subunit CysW	+
3317560	3316718	C	sulfate ABC transporter permease subunit CysT	+
3318566	3317571	C	sulfate ABC transporter substrate-binding protein	+
3319660	3318563	C	sulfate/molybdate ABC transporter ATP-binding protein	+
3331566	3332867		lipoprotein-releasing ABC transporter permease subunit	+
3332860	3333522		ABC transporter ATP-binding protein	+
3350208	3351509		NCS2 family permease							+
3352075	3352533		outer membrane lipid asymmetry maintenance protein MlaD							+
3357405	3356500	C	DMT family transporter							+
3382197	3383531		AI-2E family transporter							+
3394595	3393255	C	branched-chain amino acid ABC transporter permease	+
3395610	3394609	C	branched-chain amino acid ABC transporter permease	+
3396318	3395614	C	ABC transporter ATP-binding protein	+
3397169	3396315	C	ABC transporter ATP-binding protein	+
3398458	3397274	C	branched-chain amino acid ABC transporter substrate-binding protein	+
3415119	3414490	C	LysE family translocator							+
3418199	3416718	C	purine permease

## Sheet: 32054_pl
Transport-related genes of P. yeei CCUG 32054 - extrachromosomal replicons				Transporter type
Start	End		Product	ABC	MFS	P-type	RND	TRAP	TTT	Others/ not defined
			Summary (no. of transport-related genes)	143	6	1	3	10	3	30
			pYEE32054P9 (repB1)	38	2	0	0	3	0	9
9096	7276	C	ABC transporter ATP-binding protein	+
10009	9098	C	ABC transporter permease	+
10989	10009	C	ABC transporter permease	+
12627	11053	C	ABC transporter substrate-binding protein	+
43583	42573	C	TRAP transporter substrate-binding protein					+
44900	43623	C	TRAP transporter large permease subunit					+
45400	44897	C	TRAP transporter small permease					+
47961	49610		BCCT family transporter							+
66879	65158	C	type I secretion system permease/ATPase							+
77400	78185		ectoine/hydroxyectoine ABC transporter ATP-binding protein EhuA	+
78213	79034		ectoine/hydroxyectoine ABC transporter substrate-binding protein EhuB	+
79075	79731		ectoine/hydroxyectoine ABC transporter permease subunit EhuC	+
79731	80390		ectoine/hydroxyectoine ABC transporter permease subunit EhuD	+
131709	130957	C	ABC transporter ATP-binding protein	+
132698	131706	C	iron ABC transporter permease	+
148666	147719	C	sugar ABC transporter substrate-binding protein	+
151220	150219	C	LacI family DNA-binding transcriptional regulator	+
154196	157480		transporter substrate-binding domain-containing protein	+
165560	164562	C	ABC transporter permease	+
166528	165557	C	ABC transporter permease	+
168171	166525	C	sugar ABC transporter ATP-binding protein	+
169123	168131	C	rhamnose ABC transporter substrate-binding protein (rhaS)	+
176212	177087		sugar ABC transporter permease	+
177093	177932		carbohydrate ABC transporter permease	+
179191	180252		sn-glycerol-3-phosphate ABC transporter ATP-binding protein UgpC	+
191690	190746	C	choline ABC transporter substrate-binding protein (choX)	+
210653	209718	C	EamA family transporter							+
223256	224242		twin-arginine translocation pathway signal protein							+
224232	225023		ABC transporter ATP-binding protein	+
225035	226570		ABC transporter permease subunit	+
241334	242311		ABC transporter permease	+
242337	243245		ABC transporter permease	+
243254	245104		ABC transporter ATP-binding protein	+
252353	253546		MFS transporter		+
254262	256109		ABC transporter substrate-binding protein	+
262739	263779		amino acid ABC transporter substrate-binding protein	+
263865	265061		ABC transporter permease subunit	+
265065	266171		amino acid ABC transporter permease	+
266198	266965		amino acid ABC transporter ATP-binding protein	+
280225	281619		purine permease							+
294166	293111	C	ABC transporter ATP-binding protein	+
295829	294159	C	iron ABC transporter permease	+
296939	295833	C	ABC transporter substrate-binding protein	+
312230	313879		Na/Pi cotransporter family protein							+
314905	316356		amino acid permease							+
316373	317617		arginine deiminase							+
317650	318669		AI-2E family transporter							+
327889	326558	C	phosphonate ABC transporter, permease protein PhnE	+
328764	327886	C	phosphonate ABC transporter, permease protein PhnE	+
329728	328826	C	phosphonate ABC transporter substrate-binding protein	+
330049	329759	C	phosphonate ABC transporter ATP-binding protein	+
341499	340186	C	MFS transporter		+
			pYEE32054P8 (dnaA-like)	57	3	0	0	0	3	10
1071	115	C	ABC transporter permease	+
2619	1081	C	ABC transporter substrate-binding protein	+
3352	4144		transporter							+
9146	10149		transporter							+
32464	30998	C	short-chain fatty acid transporter							+
36639	37820		ABC transporter substrate-binding protein	+
37907	38761		branched-chain amino acid ABC transporter permease	+
38775	39809		branched-chain amino acid ABC transporter permease	+
39806	40558		ABC transporter ATP-binding protein	+
40551	41270		ABC transporter ATP-binding protein	+
49525	48848	C	ATP-binding cassette domain-containing protein	+
50247	49522	C	ABC transporter ATP-binding protein	+
50990	50244	C	energy-coupling factor transporter transmembrane protein EcfT	+
51584	51003	C	ECF transporter S component	+
69789	68893	C	ABC transporter permease subunit	+
70489	69692	C	ABC transporter ATP-binding protein	+
71264	70521	C	ABC transporter permease subunit	+
72277	71261	C	ABC transporter substrate-binding protein	+
74266	73262	C	LacI family DNA-binding transcriptional regulator	+
74420	75757		uracil-xanthine permease							+
80645	81658		taurine ABC transporter substrate-binding protein	+
81697	82512		ATP-binding cassette domain-containing protein	+
82505	83332		ABC transporter permease subunit	+
83437	83868		nuclear transport factor 2 family protein							+
87225	88286		putative sulfate exporter family transporter							+
92895	91264	C	ABC transporter ATP-binding protein	+
93814	92888	C	ABC transporter permease	+
94732	93818	C	ABC transporter permease	+
95738	94884	C	ABC transporter permease	+
98015	96510	C	tripartite tricarboxylate transporter permease						+
98498	98019	C	tripartite tricarboxylate transporter TctB family protein						+
99479	98502	C	tripartite tricarboxylate transporter substrate binding protein						+
101101	99581	C	ABC transporter permease	+
101792	101130	C	ATP-binding cassette domain-containing protein	+
102710	101802	C	putative selenate ABC transporter substrate-binding protein	+
105934	104993	C	ABC transporter permease	+
106872	105943	C	ABC transporter permease	+
108356	106869	C	sugar ABC transporter ATP-binding protein	+
109366	108356	C	ABC transporter substrate-binding protein	+
116199	117377		ABC transporter substrate-binding protein	+
117654	118862		NarK/NasA family nitrate transporter							+
121649	122494		formate/nitrite transporter family protein							+
128238	125143	C	efflux RND transporter permease subunit
129444	128242	C	efflux RND transporter periplasmic adaptor subunit
132505	133830		C4-dicarboxylate transporter DctA							+
141342	140668	C	ABC transporter ATP-binding protein	+
143020	143772		sugar ABC transporter permease	+
143833	145677		ABC transporter ATP-binding protein	+
147618	149204		DHA2 family efflux MFS transporter permease subunit		+
149820	150782		ABC transporter substrate-binding protein	+
150831	152345		sugar ABC transporter ATP-binding protein	+
152342	153340		ABC transporter permease	+
153337	154317		sugar ABC transporter permease YjfF	+
179572	180879		MFS transporter		+
181811	183199		L-cystine transporter							+
200848	199598	C	MFS transporter		+
211165	212145		aliphatic sulfonate ABC transporter substrate-binding protein	+
212157	212975		ABC transporter permease subunit	+
212962	213741		ABC transporter ATP-binding protein	+
219209	218211	C	branched-chain amino acid ABC transporter permease	+
220098	219211	C	branched-chain amino acid ABC transporter permease	+
220804	220100	C	ABC transporter ATP-binding protein	+
221574	220801	C	ABC transporter ATP-binding protein	+
222773	221574	C	ABC transporter substrate-binding protein	+
229034	227313	C	carbohydrate ABC transporter substrate-binding protein	+
230311	229508	C	carbohydrate ABC transporter permease	+
231183	230308	C	sugar ABC transporter permease	+
232274	231183	C	ABC transporter ATP-binding protein	+
233358	232276	C	ABC transporter ATP-binding protein	+
236300	237310		ABC transporter substrate-binding protein	+
237307	238347		iron ABC transporter permease	+
238344	239111		ABC transporter ATP-binding protein	+
261114	262631		peptide ABC transporter substrate-binding protein	+
273202	272609	C	ATP-binding cassette domain-containing protein	+
273971	273195	C	ABC transporter ATP-binding protein	+
			pYEE32054P7 (repB2)	35	1	0	3	3	0	6
33916	32468	C	amino acid permease							+
52379	51675	C	ABC transporter ATP-binding protein	+
53143	52376	C	ABC transporter ATP-binding protein	+
54113	53145	C	branched-chain amino acid ABC transporter permease	+
54964	54110	C	branched-chain amino acid ABC transporter permease	+
56244	55033	C	ABC transporter substrate-binding protein	+
61968	61030	C	ABC transporter	+
62979	62005	C	ribose ABC transporter permease	+
64528	62981	C	sugar ABC transporter ATP-binding protein	+
71359	72534		efflux RND transporter periplasmic adaptor subunit				+
72538	75651		multidrug efflux RND transporter permease subunit				+
75710	77092		efflux transporter outer membrane subunit				+
80514	82868		AI-2E family transporter							+
87115	88092		TRAP transporter substrate-binding protein					+
88157	88693		TRAP transporter small permease					+
88697	89977		TRAP transporter large permease					+
119989	120380		aromatic acid/H+ symport family MFS transporter		+
132258	131377	C	glycine betaine ABC transporter substrate-binding protein	+
132997	132287	C	ABC transporter permease	+
134136	133030	C	ATP-binding cassette domain-containing protein	+
134809	134153	C	ABC transporter permease	+
143954	143433	C	Twin-arginine translocation pathway signal							+
158702	156918	C	APC family permease							+
162737	164188		ABC transporter substrate-binding protein	+
169604	170992		ammonium transporter							+
195809	196489		ABC transporter ATP-binding protein	+
196479	197270		sugar ABC transporter permease	+
212361	210661	C	ABC transporter ATP-binding protein	+
213153	212377	C	ATP-binding cassette domain-containing protein	+
215120	213150	C	Fe(3+)-hydroxamate ABC transporter permease FhuB	+
216013	215117	C	iron-siderophore ABC transporter substrate-binding protein	+
223401	222442	C	ABC transporter substrate-binding protein	+
224392	223427	C	ABC transporter permease	+
225870	224389	C	sugar ABC transporter ATP-binding protein	+
228117	229130		LacI family transcriptional regulator	+
229193	229744		BioY family transporter	+
247628	249133		sugar ABC transporter ATP-binding protein	+
249130	250128		ABC transporter permease	+
250160	251098		BMP family ABC transporter substrate-binding protein	+
254000	253194	C	ABC transporter ATP-binding protein	+
255028	253997	C	iron ABC transporter permease	+
256032	255025	C	iron ABC transporter permease	+
257033	256029	C	iron-siderophore ABC transporter substrate-binding protein	+
261509	261940		PACE efflux transporter							+
262036	263064		LacI family DNA-binding transcriptional regulator	+
263299	264243		sugar ABC transporter substrate-binding protein	+
264308	265846		sugar ABC transporter ATP-binding protein	+
265865	266881		ABC transporter permease	+
			pYEE32054P6 (repABC)	13	0	1	0	4	0	5
8304	9536		benzoate transporter							+
32462	34792		heavy metal translocating P-type ATPase			+
57324	56440	C	ABC transporter permease subunit
58241	57321	C	glutathione ABC transporter permease GsiC	+
59875	58349	C	glutathione ABC transporter substrate-binding protein	+
61774	59903	C	dipeptide ABC transporter ATP-binding protein	+
72428	71316	C	ABC transporter permease	+
75174	72436	C	ABC transporter ATP-binding protein/permease	+
76238	75171	C	HlyD family efflux transporter periplasmic adaptor subunit							+
126688	125678	C	sugar ABC transporter substrate-binding protein	+
129153	130274		sugar ABC transporter substrate-binding protein	+
131566	133137		sugar ABC transporter ATP-binding protein	+
133130	134086		ABC transporter permease	+
147551	145485	C	TRAP transporter permease					+
148635	147634	C	TAXI family TRAP transporter solute-binding subunit					+
148971	150455		inorganic phosphate transporter							+
151227	152534		short-chain fatty acid transporter							+
162618	163673		C4-dicarboxylate ABC transporter substrate-binding protein	+
163798	164310		TRAP transporter small permease					+
164312	165649		TRAP transporter large permease					+
183828	184823		HlyD family efflux transporter periplasmic adaptor subunit							+
184820	186007		ABC transporter permease	+
186004	187176		ABC transporter permease	+
209748	210302		biotin transporter BioY	+

## Sheet: 46822_chr
Transport-related genes of P. yeei CCUG 46822 - chromosome				Transporter type
Start	End		Product	ABC	MFS	P-type	RND	TRAP	TTT	Others/ not defined
			Summary (no. of transport-related genes)	225	22	3	11	10	13	82
72351	72905		twin-arginine translocation pathway signal							+
90375	92318		cadmium-translocating P-type ATPase (cadA)			+
110234	109389	C	ABC transporter permease	+
111155	110244	C	ABC transporter permease	+
112243	111152	C	ABC transporter ATP-binding protein	+
130267	129317	C	magnesium transporter							+
150593	149817	C	sulfate ABC transporter ATP-binding protein (cysA)	+
151450	150551	C	sulfate ABC transporter permease subunit CysW	+
152282	151443	C	sulfate ABC transporter permease subunit CysT	+
153278	152286	C	sulfate ABC transporter substrate-binding protein	+
158601	159092		MgtC/SapB family protein							+
167802	168752		choline ABC transporter substrate-binding protein	+
168952	169803		choline ABC transporter permease subunit (choW)	+
169796	170851		choline ABC transporter ATP-binding protein (choV)	+
171720	170848	C	DMT family transporter							+
172402	171806	C	amino acid transporter							+
209108	210007		cation transporter							+
217094	215355	C	ATP-binding cassette domain-containing protein	+
224067	222796	C	HlyC/CorC family transporter							+
228139	229092		DMT family transporter							+
250038	249574	C	ExbD/TolR family protein							+
265855	264479	C	MATE family efflux transporter							+
283063	284490		inorganic phosphate transporter							+
289910	290692		ABC transporter ATP-binding protein	+
290689	291570		branched-chain amino acid ABC transporter permease	+
291574	292593		branched-chain amino acid ABC transporter permease	+
292615	293946		ABC transporter permease	+
293956	295287		ABC transporter permease	+
295337	296077		ABC transporter ATP-binding protein	+
310954	310220	C	amino acid ABC transporter ATP-binding protein	+
311626	310967	C	amino acid ABC transporter permease	+
312453	311701	C	amino acid ABC transporter substrate-binding protein	+
333975	334649		ATP-binding cassette domain-containing protein	+
334646	335575		FtsX-like permease family protein	+
336438	337373		ABC transporter ATP-binding protein	+
337370	338131		sugar ABC transporter permease	+
354870	353428	C	ammonium transporter							+
358146	357550	C	ABC transporter substrate-binding protein	+
359012	360754		type I secretion system permease/ATPase							+
365440	364655	C	multidrug ABC transporter permease	+
383432	382242	C	MFS transporter		+
440389	439343	C	ATP-binding cassette domain-containing protein	+
441168	440386	C	ABC transporter permease	+
442010	441165	C	ABC transporter permease subunit	+
443165	442059	C	ABC transporter substrate-binding protein	+
462082	463548		ABC transporter substrate-binding protein	+
467801	469435		MFS transporter		+
469486	470427		ABC transporter permease	+
470424	471236		ABC transporter permease	+
471233	472813		ABC transporter ATP-binding protein	+
477126	476350	C	amino acid ABC transporter ATP-binding protein	+
478588	477137	C	amino acid ABC transporter permease	+
479843	478590	C	ABC transporter permease subunit	+
480974	479949	C	amino acid ABC transporter substrate-binding protein	+
483917	483549	C	fluoride efflux transporter CrcB							+
510152	509208	C	DMT family transporter							+
534199	533420	C	branched-chain amino acid ABC transporter permease	+
555411	554503	C	DMT family transporter							+
584200	585408		efflux RND transporter periplasmic adaptor subunit				+
585408	588506		multidrug efflux RND transporter permease subunit				+
590603	590166	C	ribose ABC transporter	+
594795	596192		transporter							+
606992	605091	C	potassium transporter Kup							+
620112	620915		quinoprotein dehydrogenase-associated putative ABC transporter substrate-binding protein	+
622551	623756		branched-chain amino acid ABC transporter substrate-binding protein	+
625425	626186		ATP-binding cassette domain-containing protein	+
626183	626983		multidrug ABC transporter permease	+
671209	669758	C	APC family permease							+
681326	682552		MFS transporter		+
728785	729873		efflux RND transporter periplasmic adaptor subunit				+
729870	730937		efflux RND transporter periplasmic adaptor subunit				+
730934	734014		efflux RND transporter permease subunit				+
737386	738744		MFS transporter		+
741795	742415		VUT family protein							+
756026	755052	C	ribose ABC transporter permease	+
757518	756016	C	sugar ABC transporter ATP-binding protein	+
758494	757589	C	LacI family transcriptional regulator	+
800279	799248	C	MFS transporter		+
873617	874858		MFS transporter		+
875836	877029		MFS transporter		+
905931	905302	C	LysE family translocator							+
930898	931875		TAXI family TRAP transporter solute-binding subunit					+
951278	950547	C	ABC transporter permease	+
952060	951275	C	ABC transporter ATP-binding protein	+
953657	952722	C	ABC transporter ATP-binding protein	+
963305	962292	C	transporter substrate-binding domain-containing protein	+
964109	963327	C	ABC transporter permease	+
964912	964106	C	ABC transporter ATP-binding protein	+
965063	965506		DMT family transporter							+
975034	976080		sn-glycerol-3-phosphate ABC transporter ATP-binding protein UgpC	+
976143	977456		carbohydrate ABC transporter substrate-binding protein	+
977520	978446		sugar ABC transporter permease	+
978448	979326		carbohydrate ABC transporter permease	+
988303	989238		DMT family transporter							+
999846	998659	C	sugar ABC transporter permease	+
1001413	999839	C	sugar ABC transporter ATP-binding protein	+
1002536	1001472	C	sugar ABC transporter substrate-binding protein	+
1025805	1027883		MCE family protein							+
1027885	1028538		membrane integrity-associated transporter subunit PqiC							+
1033277	1031664	C	DUF2125 domain-containing protein							+
1039018	1043562		DUF2125 domain-containing protein							+
1044167	1045885		MFS transporter		+
1047066	1048289		chromate efflux transporter (chrA)							+
1059230	1058184	C	molybdenum ABC transporter ATP-binding protein (modC)	+
1059907	1059227	C	molybdate ABC transporter permease subunit (modB)	+
1060659	1059913	C	molybdate ABC transporter substrate-binding protein (modA)	+
1068914	1067889	C	glycine betaine/L-proline ABC transporter ATP-binding protein	+
1069794	1068907	C	proline/glycine betaine ABC transporter permease	+
1070861	1069863	C	ABC transporter substrate-binding protein	+
1128745	1128131	C	energy-coupling factor transporter transmembrane protein EcfT	+
1129445	1128720	C	ABC transporter ATP-binding protein	+
1131559	1130468	C	sn-glycerol-3-phosphate import ATP-binding protein UgpC	+
1132423	1131560	C	sn-glycerol-3-phosphate ABC transporter permease UgpE	+
1133297	1132416	C	sn-glycerol-3-phosphate ABC transporter permease UgpA	+
1134647	1133352	C	sn-glycerol-3-phosphate ABC transporter substrate-binding protein UgpB	+
1146703	1147443		LPS export ABC transporter ATP-binding protein	+
1148271	1148735		PTS lactose transporter subunit IIC							+
1175740	1173887	C	ABC transporter ATP-binding protein	+
1190733	1189963	C	ABC transporter ATP-binding protein	+
1191773	1190730	C	iron ABC transporter permease	+
1192873	1191776	C	ABC transporter substrate-binding protein	+
1200094	1199168	C	AEC family transporter							+
1213174	1212182	C	tripartite tricarboxylate transporter substrate binding protein						+
1214679	1213171	C	tripartite tricarboxylate transporter permease						+
1215151	1214690	C	tripartite tricarboxylate transporter TctB family protein						+
1216174	1215200	C	tripartite tricarboxylate transporter substrate binding protein BugD						+
1221601	1220300	C	MCE family protein							+
1222372	1221605	C	ABC transporter ATP-binding protein	+
1223457	1222369	C	MlaE family lipid ABC transporter permease subunit	+
1260170	1259349	C	ABC transporter	+
1271471	1270530	C	DMT family transporter							+
1273354	1274298		choline ABC transporter substrate-binding protein (choX)	+
1289010	1290293		urea ABC transporter substrate-binding protein	+
1290345	1292264		urea ABC transporter permease subunit UrtB	+
1292266	1293498		urea ABC transporter permease subunit UrtC	+
1293495	1294238		urea ABC transporter ATP-binding protein UrtD	+
1294240	1294950		urea ABC transporter ATP-binding subunit UrtE	+
1295393	1295076	C	QacE family quaternary ammonium compound efflux SMR transporter							+
1310745	1309822	C	cation transporter							+
1318250	1317738	C	transporter							+
1344164	1345537		MFS transporter		+
1348617	1347508	C	AI-2E family transporter							+
1362724	1364031		MFS transporter		+
1384607	1385779		efflux RND transporter periplasmic adaptor subunit				+
1385776	1388832		efflux RND transporter permease subunit				+
1438055	1439983		potassium transporter							+
1456629	1457534		EamA family transporter RarD							+
1469840	1468875	C	ABC transporter permease	+
1470931	1469840	C	ABC transporter permease	+
1472600	1470996	C	ABC transporter ATP-binding protein	+
1473586	1472600	C	BMP family ABC transporter substrate-binding protein	+
1530219	1531322		MRP family ATP-binding protein	+
1589449	1590762		MFS transporter		+
1601025	1600003	C	LacI family DNA-binding transcriptional regulator	+
1687385	1688236		glycine betaine ABC transporter substrate-binding protein	+
1688290	1689366		glycine betaine/L-proline ABC transporter ATP-binding protein	+
1689378	1690205		ABC transporter permease subunit	+
1690202	1691026		ABC transporter permease subunit	+
1691743	1694214		copper-translocating P-type ATPase			+
1699430	1697943	C	SulP family inorganic anion transporter							+
1699744	1700544		MetQ/NlpA family ABC transporter substrate-binding protein	+
1700570	1701367		MetQ/NlpA family ABC transporter substrate-binding protein	+
1701367	1702467		ATP-binding cassette domain-containing protein	+
1702448	1703101		ABC transporter permease	+
1712698	1711928	C	amino acid ABC transporter ATP-binding protein	+
1713364	1712702	C	amino acid ABC transporter permease	+
1714011	1713364	C	amino acid ABC transporter permease	+
1714875	1714066	C	transporter substrate-binding domain-containing protein	+
1737486	1738388		DMT family transporter							+
1741678	1740278	C	APC family permease							+
1744955	1745983		phosphonate ABC transporter substrate-binding protein	+
1746047	1747237		phosphate ABC transporter permease subunit PstC	+
1747234	1748583		phosphate ABC transporter permease PstA	+
1748605	1749402		phosphate ABC transporter ATP-binding protein	+
1768909	1768133	C	MetQ/NlpA family ABC transporter substrate-binding protein	+
1769602	1768928	C	ABC transporter permease	+
1770638	1769592	C	methionine ABC transporter ATP-binding protein	+
1772475	1773605		aromatic hydrocarbon degradation protein							+
1776160	1776843		ABC transporter ATP-binding protein	+
1776845	1778062		ABC transporter permease	+
1798544	1797303	C	MFS transporter		+
1807247	1805730	C	tripartite tricarboxylate transporter permease						+
1807748	1807251	C	tripartite tricarboxylate transporter TctB family protein						+
1808686	1807745	C	tripartite tricarboxylate transporter substrate binding protein						+
1809981	1808890	C	ABC transporter substrate-binding protein	+
1838237	1839340		ABC transporter ATP-binding protein	+
1839366	1840451		ABC transporter substrate-binding protein	+
1840557	1841639		ABC transporter substrate-binding protein	+
1841707	1843008		ABC transporter permease	+
1843014	1843967		ABC transporter permease	+
1844984	1844040	C	AEC family transporter							+
1864033	1863434	C	LysE family translocator							+
1941420	1939564	C	ABC transporter substrate-binding protein	+
1970257	1971228		DctP family TRAP transporter solute-binding subunit					+
1971292	1971864		TRAP transporter small permease					+
1971868	1973274		TRAP transporter large permease					+
1981692	1980715	C	LacI family DNA-binding transcriptional regulator	+
1985420	1987147		PTS fructose transporter subunit EIIBC							+
1988764	1987397	C	dicarboxylate/amino acid:cation symporter							+
2065683	2064832	C	cation diffusion facilitator family transporter							+
2097869	2095803	C	TRAP transporter permease					+
2098953	2097952	C	TAXI family TRAP transporter solute-binding subunit					+
2099290	2100774		inorganic phosphate transporter							+
2101547	2102854		short-chain fatty acid transporter							+
2115937	2114942	C	LacI family transcriptional regulator	+
2116200	2117147		sugar ABC transporter substrate-binding protein	+
2117262	2118383		ABC transporter permease	+
2118383	2119171		sugar ABC transporter ATP-binding protein	+
2132211	2132867		ABC transporter permease	+
2132884	2133990		ATP-binding cassette domain-containing protein	+
2133993	2134733		ABC transporter permease	+
2134762	2135643		glycine betaine ABC transporter substrate-binding protein	+
2163318	2162446	C	ABC transporter permease subunit	+
2164433	2163420	C	ABC transporter substrate-binding protein	+
2169037	2167967	C	ABC transporter ATP-binding protein	+
2169864	2169049	C	ABC transporter permease	+
2170769	2169861	C	ABC transporter permease	+
2184377	2184859		MFS transporter		+
2184917	2185558		ATP-binding cassette domain-containing protein	+
2201596	2201045	C	biotin transporter BioY	+
2211895	2212899		ABC transporter substrate-binding protein	+
2213017	2214129		ABC transporter ATP-binding protein	+
2214126	2215028		ABC transporter permease	+
2215025	2215825		ABC transporter permease	+
2243119	2242043	C	BMP family ABC transporter substrate-binding protein	+
2244027	2243140	C	ABC transporter permease	+
2245097	2244024	C	ABC transporter permease	+
2246718	2245084	C	ABC transporter ATP-binding protein	+
2275523	2274351	C	AI-2E family transporter							+
2279240	2277771	C	MATE family efflux transporter							+
2281794	2283095		MFS transporter		+
2300178	2302085		ABC transporter substrate-binding protein	+
2302126	2303265		ABC transporter permease subunit	+
2303265	2304371		ABC transporter permease	+
2304368	2305963		ABC transporter ATP-binding protein	+
2309250	2308429	C	sulfate ABC transporter permease subunit CysW	+
2310089	2309247	C	sulfate ABC transporter permease subunit CysT	+
2311095	2310100	C	sulfate ABC transporter substrate-binding protein	+
2312189	2311092	C	sulfate/molybdate ABC transporter ATP-binding protein	+
2347836	2348972		MFS transporter		+
2352416	2350695	C	iron ABC transporter permease	+
2354521	2353382	C	ABC transporter ATP-binding protein	+
2357001	2358161		MFS transporter		+
2359662	2358619	C	cation diffusion facilitator family transporter							+
2360660	2360079	C	ABC transporter ATP-binding protein	+
2378357	2376972	C	magnesium transporter (mgtE)							+
2385349	2384558	C	ABC transporter substrate-binding protein	+
2392090	2392722		heme ABC exporter ATP-binding protein CcmA	+
2392719	2393375		heme exporter protein CcmB	+
2393428	2394153		heme ABC transporter permease	+
2413003	2413761		ABC transporter permease	+
2413761	2414489		ATP-binding cassette domain-containing protein	+
2416221	2417129		HlyC/CorC family transporter							+
2460412	2461281		ABC transporter permease	+
2461278	2462087		ABC transporter permease	+
2462084	2463238		ABC transporter ATP-binding protein	+
2472166	2471828	C	QacE family quaternary ammonium compound efflux SMR transporter							+
2491086	2489965	C	LPS export ABC transporter permease LptG	+
2492225	2491083	C	LPS export ABC transporter permease LptF	+
2495845	2496150		sec-independent translocation protein MttA							+
2512434	2513021		LysE family translocator							+
2513899	2513027	C	DMT family transporter							+
2519193	2520389		MFS transporter		+
2529835	2531646		ATP-binding cassette domain-containing protein	+
2542733	2542080	C	ATP-binding cassette domain-containing protein	+
2616844	2618325		purine permease							+
2619924	2620553		LysE family translocator							+
2636586	2637770		branched-chain amino acid ABC transporter substrate-binding protein	+
2637875	2638729		ABC transporter ATP-binding protein	+
2638726	2639430		ABC transporter ATP-binding protein	+
2639434	2640435		branched-chain amino acid ABC transporter permease	+
2640448	2641788		branched-chain amino acid ABC transporter permease	+
2652848	2651514	C	AI-2E family transporter							+
2673739	2672252	C	purine permease							+
2676242	2677147		DMT family transporter							+
2681572	2681114	C	outer membrane lipid asymmetry maintenance protein MlaD							+
2683439	2682138	C	NCS2 family permease							+
2700888	2700226	C	ABC transporter ATP-binding protein	+
2702182	2700881	C	lipoprotein-releasing ABC transporter permease subunit	+
2714253	2713234	C	LacI family transcriptional regulator	+
2717538	2716561	C	ABC transporter permease	+
2719046	2717535	C	sugar ABC transporter ATP-binding protein	+
2720000	2719113	C	sugar ABC transporter substrate-binding protein	+
2725721	2724720	C	ABC transporter substrate-binding protein	+
2730526	2731524		ABC transporter substrate-binding protein	+
2731592	2732479		proline/glycine betaine ABC transporter permease	+
2732472	2733497		glycine betaine/L-proline ABC transporter ATP-binding protein	+
2742892	2743767		ABC transporter permease	+
2743777	2744619		ABC transporter permease	+
2744616	2745731		ABC transporter ATP-binding protein	+
2753687	2752080	C	ABC transporter ATP-binding protein	+
2754544	2753687	C	ABC transporter permease	+
2755516	2754557	C	ABC transporter permease	+
2757235	2755658	C	ABC transporter substrate-binding protein	+
2759387	2760829		GntP family permease							+
2766261	2764642	C	ABC transporter ATP-binding protein	+
2767165	2766254	C	ABC transporter permease	+
2768089	2767178	C	ABC transporter permease	+
2769639	2768143	C	peptide ABC transporter substrate-binding protein	+
2776705	2775206	C	tripartite tricarboxylate transporter permease						+
2777187	2776702	C	tripartite tricarboxylate transporter TctB family protein						+
2778222	2777251	C	tripartite tricarboxylate transporter substrate binding protein						+
2783366	2784574		3-(3-hydroxy-phenyl)propionate transporter MhpT							+
2807686	2806385	C	TRAP transporter large permease subunit					+
2808241	2807699	C	TRAP transporter small permease					+
2809304	2808318	C	C4-dicarboxylate ABC transporter substrate-binding protein	+
2831948	2829234	C	MFS transporter		+
2838263	2837445	C	ABC transporter permease	+
2839096	2838272	C	ABC transporter ATP-binding protein	+
2853411	2851906	C	tripartite tricarboxylate transporter permease						+
2853577	2853413	C	tripartite tricarboxylate transporter TctB family protein						+
2854608	2853637	C	tripartite tricarboxylate transporter substrate binding protein						+
2858682	2856853	C	SLC13 family permease							+
2872251	2873375		twin-arginine translocation signal domain-containing protein							+
2874938	2873427	C	TRAP transporter large permease subunit					+
2875493	2874954	C	TRAP transporter small permease subunit					+
2877943	2879547		peptide ABC transporter substrate-binding protein	+
2881721	2879979	C	MFS transporter		+
2911466	2912668		penicillin-binding protein activator							+
2947324	2948217		metal ABC transporter substrate-binding protein	+
2948210	2949067		manganese/iron ABC transporter ATP-binding protein	+
2949067	2949912		metal ABC transporter permease	+
2949912	2950736		metal ABC transporter permease	+
2953440	2954654		MFS transporter		+
2971547	2972320		ABC transporter ATP-binding protein	+
2972489	2973352		ABC transporter permease	+
2973388	2974278		ABC transporter permease	+
2974315	2975304		ABC transporter substrate-binding protein	+
2985644	2987299		L-lactate permease (lldP)							+
2992054	2991218	C	ATP-binding cassette domain-containing protein	+
2992884	2992051	C	ABC transporter ATP-binding protein	+
2993791	2992889	C	ABC transporter permease subunit	+
2994795	2993788	C	ABC transporter permease subunit	+
2996470	2994866	C	ABC transporter substrate-binding protein	+
3026283	3027371		DUF2125 domain-containing protein							+
3027943	3027569	C	ABC transporter permease subunit	+
3043626	3042529	C	twin-arginine translocation signal domain-containing protein
3056354	3055242	C	ABC transporter permease	+
3059076	3056356	C	ABC transporter ATP-binding protein/permease	+
3060154	3059090	C	HlyD family efflux transporter periplasmic adaptor subunit							+
3073048	3074187		efflux RND transporter periplasmic adaptor subunit				+
3090395	3091183		ATP-binding cassette domain-containing protein	+
3091213	3091935		transporter substrate-binding domain-containing protein	+
3091987	3092865		ABC transporter permease subunit	+
3092862	3093689		ABC transporter permease subunit	+
3113963	3113649	C	antibiotic ABC transporter	+
3117953	3119158		Bcr/CflA family efflux MFS transporter		+
3157304	3155526	C	SLC13 family permease							+
3178616	3178191	C	PTS fructose transporter subunit IIA							+
3226867	3226505	C	permease							+
3240233	3238857	C	Trk system potassium transporter TrkA							+
3255750	3254971	C	metal ABC transporter ATP-binding protein	+
3256337	3257317		zinc ABC transporter substrate-binding protein	+
3263632	3264819		efflux RND transporter periplasmic adaptor subunit				+
3267959	3268798		iron transporter							+
3268795	3269940		iron transporter substrate-binding protein							+
3269942	3271270		deferrochelatase/peroxidase EfeB							+
3271273	3272097		iron uptake system protein EfeO							+
3272835	3274682		ABC transporter ATP-binding protein	+
3284920	3282740	C	cadmium-translocating P-type ATPase (cadA)			+
3297352	3298305		ABC transporter ATP-binding protein	+
3323576	3322362	C	Bcr/CflA family efflux MFS transporter		+
3324394	3325764		efflux RND transporter periplasmic adaptor subunit				+
3325799	3328924		efflux RND transporter permease subunit				+
3352270	3353265		HlyD family efflux transporter periplasmic adaptor subunit							+
3353262	3354449		ABC transporter permease	+
3354446	3355618		ABC transporter permease	+

## Sheet: 46822_pl
Transport-related genes of P. yeei CCUG 46822 - extrachromosomal replicons				Transporter type
Start	End		Product	ABC	MFS	P-type	RND	TRAP	TTT	Others/ not defined
			Summary (no. of transport-related genes)	116	8	0	9	9	3	26
			pYEE46822P13 (repB2)	37	1	0	7	3	1	7
4606	5526		iron-siderophore ABC transporter substrate-binding protein	+
5526	7493		Fe(3+)-hydroxamate ABC transporter permease FhuB	+
7490	8266		ATP-binding cassette domain-containing protein	+
8282	9982		ABC transporter ATP-binding protein	+
22164	21373	C	sugar ABC transporter permease	+
22834	22154	C	ABC transporter ATP-binding protein	+
54305	53379	C	tripartite tricarboxylate transporter substrate binding protein						+
59399	60622		efflux RND transporter periplasmic adaptor subunit				+
76250	77521		efflux RND transporter periplasmic adaptor subunit				+
77525	80629		efflux RND transporter permease subunit				+
80626	82002		efflux transporter outer membrane subunit				+
102724	101015	C	ABC transporter ATP-binding protein	+
109704	110094		aromatic acid/H+ symport family MFS transporter		+
118524	118317	C	ABC transporter permease	+
123689	123168	C	Twin-arginine translocation pathway signal							+
138524	136740	C	APC family permease							+
142711	144009		ABC transporter substrate-binding protein	+
149425	150813		ammonium transporter							+
176600	177631		amino acid ABC transporter substrate-binding protein	+
177703	178881		ABC transporter permease subunit	+
178878	179963		amino acid ABC transporter permease	+
179973	180722		amino acid ABC transporter ATP-binding protein	+
194717	193629	C	ABC transporter ATP-binding protein	+
195514	194714	C	ABC transporter permease	+
196350	195514	C	ABC transporter permease	+
197426	196416	C	ABC transporter substrate-binding protein	+
236793	235513	C	TRAP transporter large permease					+
237333	236797	C	TRAP transporter small permease					+
238375	237398	C	TRAP transporter substrate-binding protein					+
244977	242623	C	AI-2E family transporter							+
249781	248399	C	efflux transporter outer membrane subunit				+
252953	249840	C	multidrug efflux RND transporter permease subunit				+
254132	252957	C	efflux RND transporter periplasmic adaptor subunit				+
260963	262510		sugar ABC transporter ATP-binding protein	+
262512	263486		ribose ABC transporter permease	+
263523	264461		ABC transporter	+
281682	280756	C	DMT family transporter							+
327477	328925		amino acid permease							+
365145	364219	C	sugar ABC transporter substrate-binding protein	+
366251	365235	C	ABC transporter permease	+
367808	366270	C	sugar ABC transporter ATP-binding protein	+
368842	367898	C	sugar ABC transporter substrate-binding protein	+
370105	369077	C	LacI family DNA-binding transcriptional regulator	+
370632	370201	C	PACE efflux transporter							+
375108	376112		iron-siderophore ABC transporter substrate-binding protein	+
376109	377116		iron ABC transporter permease	+
377113	378144		iron ABC transporter permease	+
378141	378947		ABC transporter ATP-binding protein	+
381981	381043	C	BMP family ABC transporter substrate-binding protein	+
383012	382014	C	ABC transporter permease	+
384514	383009	C	sugar ABC transporter ATP-binding protein	+
402967	402416	C	BioY family transporter	+
404043	403030	C	LacI family DNA-binding transcriptional regulator	+
406290	407771		sugar ABC transporter ATP-binding protein	+
407768	408733		ABC transporter permease	+
408759	409718		ABC transporter substrate-binding protein	+
			pYEE46822P12 (dnaA-like)	45	3	0	2	0	0	6
22890	24197		MFS transporter		+
25129	26517		L-cystine transporter							+
44155	42905	C	MFS transporter		+
54472	55452		aliphatic sulfonate ABC transporter substrate-binding protein	+
55464	56282		ABC transporter permease subunit	+
56269	57048		ABC transporter ATP-binding protein	+
62520	61522	C	branched-chain amino acid ABC transporter permease	+
63409	62522	C	branched-chain amino acid ABC transporter permease	+
64115	63411	C	ABC transporter ATP-binding protein	+
64885	64112	C	ABC transporter ATP-binding protein	+
66084	64885	C	ABC transporter substrate-binding protein	+
72343	70622	C	carbohydrate ABC transporter substrate-binding protein	+
73620	72817	C	carbohydrate ABC transporter permease	+
74492	73617	C	sugar ABC transporter permease	+
75583	74492	C	ABC transporter ATP-binding protein	+
76667	75585	C	ABC transporter ATP-binding protein	+
79609	80619		ABC transporter substrate-binding protein	+
80616	81656		iron ABC transporter permease	+
81653	82420		ABC transporter ATP-binding protein	+
105459	104866	C	ATP-binding cassette domain-containing protein	+
106228	105452	C	ABC transporter ATP-binding protein	+
107034	106222	C	ABC transporter permease	+
107987	107031	C	ABC transporter permease	+
109535	107997	C	ABC transporter substrate-binding protein	+
118918	118241	C	ABC transporter ATP-binding protein	+
123785	123108	C	ATP-binding cassette domain-containing protein	+
124507	123782	C	ABC transporter ATP-binding protein	+
125250	124504	C	energy-coupling factor transporter transmembrane protein EcfT	+
125844	125263	C	ECF transporter S component	+
142125	141121	C	LacI family DNA-binding transcriptional regulator	+
148503	149516		taurine ABC transporter substrate-binding protein (tauA)	+
149555	150370		ATP-binding cassette domain-containing protein	+
150363	151190		ABC transporter permease subunit	+
151295	151726		nuclear transport factor 2 family protein							+
155006	156025		putative sulfate exporter family transporter							+
160249	158735	C	ABC transporter permease	+
160880	160218	C	ATP-binding cassette domain-containing protein	+
161798	160890	C	putative selenate ABC transporter substrate-binding protein	+
165022	164081	C	ABC transporter permease	+
165954	165025	C	ABC transporter permease	+
167438	165951	C	sugar ABC transporter ATP-binding protein	+
168448	167438	C	ABC transporter substrate-binding protein	+
175281	176459		ABC transporter substrate-binding protein	+
176736	177944		NarK/NasA family nitrate transporter							+
180731	181576		formate/nitrite transporter family protein							+
187320	184225	C	multidrug efflux RND transporter permease subunit				+
188592	187324	C	efflux RND transporter periplasmic adaptor subunit				+
195464	196789		C4-dicarboxylate transporter DctA							+
204302	203628	C	ABC transporter ATP-binding protein	+
205980	206732		sugar ABC transporter permease	+
206793	208637		ABC transporter ATP-binding protein	+
210577	212160		DHA2 family efflux MFS transporter permease subunit		+
212776	213738		ABC transporter substrate-binding protein	+
213787	215301		sugar ABC transporter ATP-binding protein	+
215298	216296		ABC transporter permease	+
216293	217273		sugar ABC transporter permease YjfF	+
			pYEE46822P11 (repB1)	19	0	0	0	0	0	3
47761	47009	C	ABC transporter ATP-binding protein	+
48750	47758	C	iron ABC transporter permease	+
64724	63777	C	sugar ABC transporter substrate-binding protein	+
67278	66277	C	LacI family DNA-binding transcriptional regulator	+
70254	73538		transporter substrate-binding domain-containing protein	+
81621	80623	C	ABC transporter permease	+
82589	81618	C	ABC transporter permease	+
84232	82586	C	sugar ABC transporter ATP-binding protein	+
85184	84192	C	rhamnose ABC transporter substrate-binding protein (rhaS)	+
92274	93149		sugar ABC transporter permease	+
93155	93994		carbohydrate ABC transporter permease	+
95253	96314		sn-glycerol-3-phosphate ABC transporter ATP-binding protein UgpC	+
107752	106808	C	choline ABC transporter substrate-binding protein (choX)	+
126712	125777	C	EamA family transporter							+
140477	141463		twin-arginine translocation pathway signal protein							+
141453	142244		ABC transporter ATP-binding protein	+
142241	143776		ABC transporter permease subunit	+
156952	155231	C	type I secretion system permease/ATPase							+
167474	168259		ectoine/hydroxyectoine ABC transporter ATP-binding protein EhuA	+
168287	169108		ectoine/hydroxyectoine ABC transporter substrate-binding protein EhuB	+
169149	169805		ectoine/hydroxyectoine ABC transporter permease subunit EhuC	+
169805	170464		ectoine/hydroxyectoine ABC transporter permease subunit EhuD	+
			pYEE46822P10 (repABC)	7	3	0	0	3	2	8
10564	9542	C	putative sulfate exporter family transporter							+
12880	12713	C	taurine ABC transporter permease	+
18339	17107	C	benzoate transporter							+
53198	54973		L-lactate permease							+
58590	59444		DMT family transporter							+
72430	73656		MFS transporter		+
124659	123640	C	putative sulfate exporter family transporter							+
128325	127930	C	nuclear transport factor 2 family protein							+
129682	128342	C	TRAP transporter large permease					+
130239	129679	C	TRAP transporter small permease					+
131315	130314	C	TRAP transporter substrate-binding protein					+
135485	134535	C	ATP-binding cassette domain-containing protein	+
136471	135482	C	ABC transporter ATP-binding protein	+
137308	136475	C	ABC transporter permease	+
138335	137358	C	ABC transporter permease	+
139939	138347	C	ABC transporter substrate-binding protein	+
145749	144730	C	putative sulfate exporter family transporter							+
150666	149359	C	MFS transporter		+
155866	154925	C	tripartite tricarboxylate transporter substrate binding protein						+
157962	157429	C	tripartite tricarboxylate transporter TctB family protein						+
160172	159138	C	LacI family DNA-binding transcriptional regulator	+
163469	164785		MFS transporter		+
166744	167763		putative sulfate exporter family transporter							+
			pYEE46822P9 (repABC)	8	1	0	0	3	0	2
343	2193		ABC transporter ATP-binding protein	+
9442	10674		MFS transporter		+
11390	13237		ABC transporter substrate-binding protein	+
19867	20907		amino acid ABC transporter substrate-binding protein	+
20993	22189		ABC transporter permease subunit	+
29871	31265		purine permease							+
39498	38443	C	ABC transporter ATP-binding protein	+
41161	39491	C	iron ABC transporter permease	+
42271	41165	C	ABC transporter substrate-binding protein	+
59371	57722	C	BCCT family transporter							+
61932	62435		TRAP transporter small permease					+
62432	63709		TRAP transporter large permease subunit					+
63749	64759		TRAP transporter substrate-binding protein					+
93828	94805		ABC transporter permease	+

[truncated: 5 more sheets: 54214_chr, 54214_pl, LM20_chr, LM20_pl, SUMMARY]
