# Supplementary material for: Genome-wide comparative analysis of clinical and environmental strains of the opportunistic pathogen Paracoccus yeei (Alphaproteobacteria)
Source: Front Microbiol. 2024 Nov 6;15:1483110. doi: 10.3389/fmicb.2024.1483110 (PMC11578231; doi:10.3389/fmicb.2024.1483110)
Supplement: Supplementary file 11 [file Table_7.XLSX]

## Sheet: SUMMARY
Transposase						environmental	environmental
IS family	CCUG 13493	CCUG 17731	CCUG 32052	CCUG 32054	CCUG 46822	CCUG 54214*	LM20*	Copy no. of IS
IS3	26	26	43	35	12	53	12	207
IS5	33	33	19	11	37	22	43	198
IS6	0	1	1	0	0	0	0	2
IS21	10	2	8	7	4	1	3	35
IS30	3	7	0	3	2	2	2	19
IS66	7	32	5	8	9	5	10	76
IS91	0	0	0	0	1	0	0	1
IS110	8	14	44	3	43	5	43	160
IS256	5	29	21	9	12	28	24	128
IS481	8	0	4	1	4	3	4	24
IS630	0	0	0	1	0	0	1	2
IS701	2	0	4	1	1	2	1	11
IS1182	3	0	0	0	2	1	1	7
IS1202	0	0	0	0	1	0	0	1
IS1380	0	0	0	0	2	3	0	5
IS1595	8	0	0	0	6	0	6	20
ISL3	5	1	1	4	0	0	0	11
ISNCY	1	0	0	1	0	0	0	2
Summary	119	145	150	84	136	125	150	909

## Sheet: CCUG 13493
Table S7. Identification of transposase genes (tnp) and MITE-like elements within P. yeei genomes – detailed data.
ORFs
Start	End		Product (IS family)		Summary (no. of tnp genes)	26	0	33	10	3	7	8	5	8	0	2	3	0	8	5	1		Summary	119
			CCUG 13493 chromosome			IS3	IS4	IS5	IS21	IS30	IS66	IS110	IS256	IS481	IS630	IS701	IS1182	IS1380	IS1595	ISL3	ISNCY
12518	13746		IS3 family transposase		chromosome	19	0	24	5	0	4	2	0	4	0	0	0	0	3	1	0		chromosome	62	0.521008
13880	14540		IS5 family transposase		ECRs	7	0	9	5	3	3	6	5	4	0	2	3	0	5	4	1		ECRs	57	0.478992
149582	148539	C	IS5 family transposase		DnaA-like	2	0	2	2	1	0	1	2	2	0	0	0	0	1	0	0		dnaA-like	13
151162	152249		IS3 family transposase		RepB1	0	0	0	0	1	0	0	1	0	0	0	0	0	0	0	0		repB1	2
					RepB2	2	0	4	0	0	1	3	0	2	0	1	1	0	3	0	0		repB2	17
153201	152443	C	IS5 family transposase		RepABC	3	0	3	3	1	2	2	2	0	0	1	2	0	1	4	1		repABC	25
154719	153761	C	IS1595 family transposase		others	0	0	0	0	0	0	0	0	0	0	0	0	0	0	0	0		others	0
157460	156468	C	IS481 family transposase
157593	158351		IS5 family transposase
634145	632646	C	IS66 family transposase
635021	635865		IS3 family transposase
638252	636723	C	IS21 family transposase
654799	655888		IS3 family transposase
655973	656931		IS1595 family transposase
658514	657425	C	IS3 family transposase
659828	658785	C	IS5 family transposase
668006	667249	C	IS5 family transposase
698433	699476		IS5 family transposase
1061679	1060180	C	IS66 family transposase
1064027	1062940	C	IS3 family transposase
1067920	1067162	C	IS5 family transposase
1098410	1099450		IS110 family transposase
1117456	1118166		IS66 family transposase
1129465	1129259	C	ISL3 family transposase
1158602	1160120		IS66 family transposase
1160196	1161227		IS110 family transposase
1212090	1213345		IS5 family transposase
1213536	1214294		IS5 family transposase
1238846	1240101		IS5 family transposase
1247009	1246872	C	IS3 family transposase
1254438	1253351	C	IS3 family transposase
1279741	1278985	C	IS5 family transposase
1282088	1281001	C	IS3 family transposase
1286768	1286607	C	IS3 family transposase
1367717	1369246		IS21 family transposase
1391937	1390993	C	IS481 family transposase
1644361	1645450		IS3 family transposase
1646902	1645944	C	IS1595 family transposase
1836181	1835094	C	IS3 family transposase
1839675	1840232		IS3 family transposase
1841554	1842370		ISL3 family transposase
1842502	1843755		IS21 family transposase
1993240	1992874	C	IS5 family transposase
2239230	2238286	C	IS481 family transposase
2245799	2244855	C	IS481 family transposase
2281194	2282281		IS3 family transposase
2284357	2285400		IS5 family transposase
2288802	2288236	C	IS5 family transposase
2289751	2288993	C	IS5 family transposase
2295567	2295058	C	IS5 family transposase
2296237	2295566	C	IS21 family transposase
2297188	2298717		IS21 family transposase
2299498	2300567		IS3 family transposase
2319078	2318069	C	IS5 family transposase
2325685	2324642	C	IS5 family transposase
2348287	2347200	C	IS3 family transposase
2604585	2605171		IS3 family transposase
2609130	2608121	C	IS5 family transposase
2666775	2665766	C	IS5 family transposase
2667142	2667899		IS5 family transposase
2982389	2981346	C	IS5 family transposase
2983215	2982424	C	IS5 family transposase
3060812	3061901		IS3 family transposase
3062049	3063136		IS3 family transposase
			pYEE13493P8 (repB2)
50744	51775		IS110 family transposase
83550	84965		IS66 family transposase
85041	86072		IS110 family transposase
88407	87179	C	IS3 family transposase
103144	104102		IS1595 family transposase
171154	172147		IS481 family transposase
172219	172977		IS5 family transposase
174341	173145	C	IS701 family transposase
192433	191633	C	IS110 family transposase
200458	201547		IS3 family transposase
202999	202041	C	IS1595 family transposase
204804	205637		IS1182 family transposase
285090	286034		IS481 family transposase
327310	326267	C	IS5 family transposase
328136	327345	C	IS5 family transposase
328334	329589		IS5 family transposase
331149	330191	C	IS1595 family transposase
			pYEE13493P7 (dnaA-like)
24522	23578	C	IS481 family transposase
76018	76396		IS3 family transposase
76444	76623		IS256 family transposase
76685	76837		IS256 family transposase
77643	76886	C	IS5 family transposase
77910	78999		IS3 family transposase
80451	79493	C	IS1595 family transposase
80710	81797		IS3 family transposase
82654	81835	C	IS110 family transposase
86374	87132		IS5 family transposase
87176	87361		IS21 family transposase
89304	90833		IS21 family transposase
91691	91837		IS30 family transposase
218936	217992	C	IS481 family transposase
			pYEE13493P6 (repABC)
18842	20097		IS5 family transposase
21572	23104		IS21 family transposase
39563	40342		ISL3 family transposase
44694	46133		IS1182 family transposase
52087	50837	C	IS256 family transposase
61394	61738		IS110 family transposase
74800	75157		IS3 family transposase
84796	84045	C	IS5 family transposase
85899	86036		IS3 family transposase
129080	128911	C	IS3 family transposase
129156	129446		IS1595 family transposase
			pYEE13493P5 (repB1)
112500	113318		IS256 family transposase
113948	113499	C	IS30 family transposase
			pYEE13493P4 (repABC)
6171	7694		ISL3 family transposase
11270	12178		IS701 family transposase
26363	26690		IS5/IS1182 family transposase
32045	31014	C	IS110 family transposase
33593	32121	C	IS66 family transposase
46979	47798		ISL3 family transposase
47948	49501		ISL3 family transposase
81414	81956		IS256 family transposase
89477	90409		IS5 family transposase
			pYEE13493P3 (repABC)
67380	68389		IS30 family transposase
			pYEE13493P2 (repABC)
11441	9912	C	IS21 family transposase
62791	64323		IS21 family transposase
72999	71500	C	IS66 family transposase
101379	103013		ISNCY familt transposase

## Sheet: CCUG 17731
Transposase genes in P. yeei CCUG 17731 genome
ORFs
Start	End		Product (IS family)		Summary (no. of tnp genes)	26	0	33	2	7	32	14	29	0	0	0	0	0	0	1	1		Summary	145
			CCUG 17731 chromosome			IS3	IS4	IS5	IS21	IS30	IS66	IS110	IS256	IS481	IS630	IS701	IS1182	IS1380	IS1595	ISL3	IS6
83408	82664	C	IS5 family transposase		chromosome	15	0	21	1	2	17	9	14	0	0	0	0	0	0	1	1		chromosome	81	0.558621
104307	103375	C	IS5 family transposase		ECRs	11	0	12	1	5	15	5	15	0	0	0	0	0	0	0	0		ECRs	64	0.441379
108216	107433	C	IS5 family transposase		DnaA-like	1	0	1	0	0	0	1	0	0	0	0	0	0	0	0	0		dnaA-like	3
163142	164074		IS5 family transposase		RepB1	2	0	3	0	1	1	1	2	0	0	0	0	0	0	0	0		repB1	10
642757	641825	C	IS5 family transposase		RepB2	2	0	2	0	1	1	0	0	0	0	0	0	0	0	0	0		repB2	6
642898	643516		IS5 family transposase		RepABC	6	0	6	1	3	13	3	13	0	0	0	0	0	0	0	0		repABC	45
717183	718330		IS3 family transposase		others	0	0	0	0	0	0	0	0	0	0	0	0	0	0	0	0		others	0
718363	719106		IS5 family transposase
727545	726802	C	IS5 family transposase
746250	746393		IS66 family transposase
747573	746426	C	IS3 family transposase
755171	753519	C	IS66 family transposase
757029	757790		IS66 family transposase
757855	759069		IS256 family transposase
759121	759927		IS66 family transposase
1085339	1086486		IS3 family transposase
1087514	1089166		IS66 family transposase
1184823	1186170		IS5 family transposase
1414653	1413306	C	IS5 family transposase
1596876	1597808		IS5 family transposase
1651280	1650582	C	IS256 family transposase
1652867	1651311	C	IS66 family transposase
1654268	1653741	C	IS256 family transposase
1657144	1655588	C	IS66 family transposase
1658727	1660283		IS66 family transposase
1983036	1984383		IS5 family transposase
1986120	1984596	C	IS66 family transposase
1987547	1986729	C	IS110 family transposase
1989947	1988295	C	IS66 family transposase
1997913	1996766	C	IS3 family transposase
1998921	1997989	C	IS5 family transposase
2176962	2178188		IS256 family transposase
2297856	2296630	C	IS256 family transposase
2301255	2300125	C	IS110 family transposase
2321997	2323211		IS256 family transposase
2442645	2443229		IS30 family transposase
2443299	2444231		IS5 family transposase
2444291	2444719		IS30 family transposase
2446023	2444876	C	IS3 family transposase
2582690	2583508		IS110 family transposase
2584117	2585641		IS66 family transposase
2684689	2683133	C	ISL3 family transposase
2688611	2689368		IS5 family transposase
2698650	2697436	C	IS256 family transposase
2699151	2698714	C	IS256 family transposase
2699990	2699559	C	IS6 family transposase
2700265	2700053	C	IS3 family transposase
2712031	2710535	C	IS21 family transposase
2712762	2712148	C	IS110 family transposase
2712989	2713228		IS3 family transposase
2713701	2714063		IS110 family transposase
2714916	2714083	C	IS5 family transposase
2714998	2715918		IS110 family transposase
2717783	2716432	C	IS3 family transposase
2718479	2717869	C	IS3 family transposase
2732178	2730989	C	IS3 family transposase
2733709	2732495	C	IS256 family transposase
2738550	2737621	C	IS5 family transposase
2739900	2738872	C	IS110 family transposase
2755668	2754862	C	IS66 family transposase
2756934	2755720	C	IS256 family transposase
2757760	2756999	C	IS66 family transposase
2780500	2779286	C	IS256 family transposase
2800701	2800255	C	IS256 family transposase
2804124	2805254		IS110 family transposase
2808813	2807599	C	IS256 family transposase
2838795	2838499	C	IS3 family transposase
2840137	2839205	C	IS5 family transposase
2841483	2840455	C	IS110 family transposase
2873704	2872557	C	IS3 family transposase
2874503	2876027		IS66 family transposase
2876222	2877123		IS5 family transposase
2910308	2909376	C	IS5 family transposase
3095759	3095634	C	IS3 family transposase
3096950	3095803	C	IS3 family transposase
3097749	3097952		IS66 family transposase
3099223	3098009	C	IS256 family transposase
3099285	3100618		IS66 family transposase
3125235	3123679	C	IS66 family transposase
3126247	3126119	C	IS3 family transposase
3127108	3128040		IS5 family transposase
			pYEE17731P7 (repB1)
23384	24316		IS5 family transposase
25703	25230	C	IS4/IS5 family transposase
266575	267788		IS3 family transposase
277162	275634	C	IS66 family transposase
282461	283010		IS3 family transposase
296034	294687	C	IS5 family transposase
416645	417078		IS256 family transposase
418177	417149	C	IS110 family transposase
419313	418303	C	IS30 family transposase
421846	420522	C	IS256 family transposase
			pYEE17731P6 (dnaA-like)
183902	184834		IS5 family transposase
233678	234891		IS3 family transposase
250111	249493	C	IS110 family transposase
			pYEE17731P5 (repABC)
1920	1501	C	IS30 family transposase
3534	4760		IS256 family transposase
5784	4826	C	IS3 family transposase
8982	9739		IS5 family transposase
9862	11011		IS3 family transposase
21327	22013		IS5 family transposase
36498	37871		IS66 family transposase
68376	68687		IS30 family transposase
68736	69962		IS256 family transposase
69963	70781		IS30 family transposase
71877	72554		IS110 family transposase
87500	86085	C	IS66 family transposase
88380	89936		IS66 family transposase
91586	90780	C	IS66 family transposase
92852	91638	C	IS256 family transposase
93678	92917	C	IS66 family transposase
110859	112085		IS256 family transposase
112102	113255		IS3 family transposase
131437	130223	C	IS256 family transposase
154366	153923	C	IS110 family transposase
155703	154996	C	IS66 family transposase
156408	155703	C	IS5 family transposase
159120	157894	C	IS256 family transposase
160805	161293		IS66 family transposase
178590	177421	C	IS5 family transposase
			pYEE17731P4 (repABC)
2340	841	C	IS21 family transposase
3948	2392	C	IS66 family transposase
7585	8049		IS3 family transposase
43128	44324		IS256 family transposase
45642	44446	C	IS256 family transposase
67914	66982	C	IS5 family transposase
84582	83356	C	IS256 family transposase
108306	109235		IS5 family transposase
111164	112003		IS256 family transposase
112108	112764		IS256 family transposase
119609	120823		IS256 family transposase
120894	121634		IS3 family transposase
144192	145748		IS66 family transposase
158903	157356	C	IS66 family transposase
159707	159333	C	IS66 family insertion sequence hypothetical protein
160461	159817	C	IS256 family transposase
			pYEE17731P3 (repB2)
3611	1964	C	IS66 family transposase
5775	4632	C	IS3 family transposase
6382	7529		IS3 family transposase
136846	135914	C	IS5 family transposase
137500	136916	C	IS30 family transposase
138638	137706	C	IS5 family transposase
			pYEE17731P2 (repABC)
40772	39544	C	IS3 family transposase
51507	51166	C	IS5 family transposase
51607	52629		IS110 family transposase
67696	69252		IS66 family transposase
			pYEE17731P1 (Rep_3)

## Sheet: CCUG 32052
Transposase genes in P. yeei CCUG 32052 genome
ORFs
Start	End		Product (IS family)		Summary (no. of tnp genes)	43	0	19	8	0	5	44	21	4	0	4	0	0	0	1	1		Summary	150
			CCUG 32052 chromosome			IS3	IS4	IS5	IS21	IS30	IS66	IS110	IS256	IS481	IS630	IS701	IS1182	IS1380	IS1595	ISL3	IS6
181438	182055		IS5 family transposase		chromosome	24	0	11	3	0	3	27	8	3	0	3	0	0	0	1	1		chromosome	84	0.56
254043	255130		IS3 family transposase		ECRs	19	0	8	5	0	2	17	13	1	0	1	0	0	0	0	0		ECRs	66	0.44
256304	255366	C	IS110 family transposase		DnaA-like	3	0	0	0	0	0	2	0	0	0	0	0	0	0	0	0		dnaA-like	5
258157	257141	C	IS110 family transposase		RepB1	6	0	0	1	0	0	6	0	0	0	0	0	0	0	0	0		repB1	13
					RepB2	3	0	1	0	0	0	6	3	0	0	0	0	0	0	0	0		repB2	13
374752	373847	C	IS3 family transposase		RepABC	7	0	6	4	0	2	3	6	0	0	1	0	0	0	0	0		repABC	29
375723	374785	C	IS110 family transposase		others	0	0	1	0	0	0	0	4	1	0	0	0	0	0	0	0		others	6
492016	492954		IS110 family transposase
492987	493892		IS3 family transposase
495222	494206	C	IS110 family transposase
641083	642615		IS21 family transposase
643675	644691		IS110 family transposase
645528	646466		IS110 family transposase
646499	647404		IS3 family transposase
648532	647456	C	IS5 family transposase
710984	712480		IS21 family transposase
715271	714255	C	IS110 family transposase
719042	718086	C	IS3 family transposase
986427	985619	C	IS5 family transposase
1174422	1175768		IS5 family transposase
1278813	1277281	C	IS21 family transposase
1291917	1293200		IS110 family transposase
1294244	1293412	C	IS3 family transposase
1296277	1295051	C	IS256 family transposase
1296348	1297474		IS3 family transposase
1304648	1305664		IS110 family transposase
1306883	1305978	C	IS3 family transposase
1307854	1306916	C	IS110 family transposase
1309545	1308319	C	IS256 family transposase
1311108	1310092	C	IS110 family transposase
1320955	1319756	C	IS256 family transposase
1322607	1323623		IS110 family transposase
1324460	1324855		IS110 family transposase
1326148	1324922	C	IS256 family transposase
1326251	1326652		IS110 family transposase
1326832	1327518		IS3 family transposase
1328307	1327520	C	IS5 family transposase
1329497	1330453		IS3 family transposase
1365024	1364080	C	IS481 family transposase
1593814	1594830		IS110 family transposase
1596049	1595144	C	IS3 family transposase
1597020	1596082	C	IS110 family transposase
1598873	1597857	C	IS110 family transposase
1617665	1616760	C	IS3 family transposase
1618636	1617698	C	IS110 family transposase
1620489	1619473	C	IS110 family transposase
1787997	1787041	C	IS3 family transposase
2125515	2126471		IS3 family transposase
2161270	2160902	C	IS3 family transposase
2162217	2161312	C	IS3 family transposase
2163188	2162250	C	IS110 family transposase
2165041	2164025	C	IS110 family transposase
2186727	2187719		IS481 family transposase
2252949	2251384	C	IS66 family transposase
2254182	2252983	C	IS256 family transposase
2272300	2270744	C	ISL3 family transposase
2276222	2276979		IS5 family transposase
2285397	2284906	C	IS256 family transposase
2287945	2286413	C	IS21 family transposase
2289014	2288583	C	IS6 family transposase
2289289	2289077	C	IS3 family transposase
2301055	2299559	C	IS21 family transposase
2301786	2301172	C	IS110 family transposase
2302013	2302252		IS3 family transposase
2302725	2303087		IS110 family transposase
2303940	2303107	C	IS5 family transposase
2304022	2304942		IS110 family transposase
2306807	2305456	C	IS3 family transposase
2307503	2306893	C	IS3 family transposase
2310185	2311384		IS256 family transposase
2319963	2319682	C	IS66 family transposase
2320013	2321247		IS3 family transposase
2321721	2321293	C	IS66 family transposase
2375272	2374342	C	IS5 family transposase
2576491	2577617		IS3 family transposase
2587024	2585828	C	IS256 family transposase
2591190	2592140		IS481 family transposase
2593392	2592605	C	IS5 family transposase
2605304	2606430		IS3 family transposase
2927811	2926513	C	IS701 family transposase
2964364	2963165	C	IS701 family transposase
2986700	2987508		IS5 family transposase
2987581	2988780		IS701 family transposase
2989518	2990456		IS110 family transposase
2990489	2991394		IS3 family transposase
2992724	2991708	C	IS110 family transposase
3376659	3377440		IS5 family transposase
			pYEE32052P8 (repB1)
23783	24739		IS3 family transposase
45023	44118	C	IS3 family transposase
45994	45056	C	IS110 family transposase
47703	46831	C	IS110 family transposase
50111	48615	C	IS21 family transposase
67789	68621		IS3 family transposase
70116	68833	C	IS110 family transposase
75238	74333	C	IS3 family transposase
76209	75271	C	IS110 family transposase
141386	142399		IS110 family transposase
143222	144158		IS110 family transposase
144106	145095		IS3 family transposase
145099	145683		IS3 family transposase
			pYEE32052P7 (repB2)
122931	122181	C	IS256 family transposase
123878	122973	C	IS3 family transposase
124459	124058	C	IS110 family transposase
124562	125788		IS256 family transposase
126250	125855	C	IS110 family transposase
128103	127087	C	IS110 family transposase
252092	251340	C	IS3 family transposase
253208	252287	C	IS110 family transposase
256188	256535		IS5 family transposase
257916	257113	C	IS3 family transposase
258887	257949	C	IS110 family transposase
260740	259724	C	IS110 family transposase
272505	273704		IS256 family transposase
			pYEE32052P6 (dnaA-like)
77795	77001	C	IS3 family transposase
79787	78861	C	IS3 family transposase
80732	79797	C	IS110 family transposase
82577	81563	C	IS110 family transposase
82580	83185		IS3 family transposase
			pYEE32052P5 (repABC)
4411	5598		IS5 family transposase
7648	8580		IS5 family transposase
9109	10196	C	IS3 family transposase
10989	12115		IS3 family trasnposase
12150	12542		IS5 family transposase
24479	22914	C	IS66 family transposase
32489	33985		IS21 family transposase
39436	38222	C	IS256 family transposase
76951	78077		IS3 family transposase
80580	79084	C	IS21 family transposase
90544	91670	C	IS3 family transposase
93075	91849	C	IS256 family transposase
107607	108733		IS3 family transposase
111830	112617		IS5 family transposase
125858	124926	C	IS5 family transposase
			pYEE32052P4 (repABC)
5041	6537		IS21 family transposase
15187	16683		IS21 family transposase
19943	21169		IS256 family transposase
22198	23199		IS256 family transposase
26127	25300	C	IS256 family transposase
26691	27629		IS110 family transposase
27662	28567		IS3 family transposase
36157	35141	C	IS701 family transposase
37001	36516	C	IS110 family transposase
43273	43120	C	IS66 family transposase
44528	43332	C	IS256 family transposase
56178	55870	C	IS3 family transposase
56512	56195	C	IS110 family transposase
59816	59490	C	IS5 family transposase
75488	74238	C	IS256 family transposase
			pYEE32052P3 (Rep_3)
1	33483	C	IS256 family transposase
1013	756	C	IS5 family transposase
1116	2312		IS256 family transposase
3262	2261	C	IS481 family transposase
13859	14452		IS256 family transposase
30187	28961	C	IS256 family transposase

## Sheet: CCUG 32054
Transposase genes in P. yeei 32054 genome
ORFs
Start	End		Product (IS family)		Summary (no. of tnp genes)	35	0	11	7	3	8	3	9	1	1	1	0	0	0	4	1		Summary	84
			CCUG 32054 chromosome			IS3	IS4	IS5	IS21	IS30	IS66	IS110	IS256	IS481	IS630	IS701	IS1182	IS1380	IS1595	ISL3	ISNCY
265590	266098		IS3 family transposase		chromosome	23	0	11	3	0	5	0	4	0	1	1	0	0	0	4	0		chromosome	52	0.619048
274573	273339	C	IS3 family transposase		ECRs	12	0	0	4	3	3	3	5	1	0	0	0	0	0	0	1		ECRs	32	0.380952
312577	311490	C	IS3 family transposase		DnaA-like	2	0	0	0	0	0	1	0	0	0	0	0	0	0	0	0		dnaA-like	3
318201	317002	C	IS701 family transposase		RepB1	3	0	1	1	0	0	0	0	0	0	0	0	0	0	0	0		repB1	5
323296	322062	C	IS3 family transposase		RepB2	3	0	0	2	1	0	0	0	0	0	0	0	0	0	0	0		repB2	6
349439	348213	C	IS256 family transposase		RepABC	3	0	3	1	2	3	2	3	1	0	0	0	0	0	0	1		repABC	19
349625	349777				others	1	0	0	0	0	0	0	2	0	0	0	0	0	0	0	0		others	3
357788	357554	C
362626	362330	C	IS3 family transposase
385842	387187		IS5 family transposase
389304	391190		IS256 family transposase
401231	400084	C	IS3 family transposase
402998	401391	C	ISL3 family transposase
424732	423538	C	IS3 family transposase
582712	581207	C	ISL3 family transposase
650221	651280		IS630 family transposase
960027	958793	C	IS3 family transposase
960079	960789		IS3 family transposase
964788	964060	C	IS3 family transposase
1003985	1005219		IS3 family transposase
1245226	1246460		IS3 family transposase
1252911	1253729		IS5 family transposase
1515981	1514755	C	IS256 family transposase
1515897	1517378		ISL3 family transposase
1523706	1524940		IS3 family transposase
1526739	1525810	C	IS5 family transposase
1601143	1602220		IS5 family transposase
1603214	1602396	C	IS5 family transposase
1661603	1660852	C	IS5 family transposase
1949345	1948111	C	IS3 family transposase
1951009	1949384	C	IS66 family transposase
1951420	1951070	C	IS66 family insertion sequence hypothetical protein
1960773	1962007		IS3 family transposase
2036741	2036123	C	IS5 family transposase
2213722	2214935		IS21 family transposase
2312311	2311098	C	IS21 family transposase
2335381	2334147	C	IS3 family transposase
2502799	2501565	C	IS3 family transposase
2551336	2550102	C	IS3 family transposase
2582627	2583371		IS5 family transposase
2583386	2583636		IS66 family transposase
2657340	2658893		ISL3 family transposase
2972373	2971027	C	IS5 family transposase
2982010	2982453		IS5 family transposase
2992479	2993713		IS3 family transposase
2993802	2993963		IS3 family transposase
3201894	3202244		IS66 family insertion sequence hypothetical protein
3202305	3203930		IS66 family transposase
3211766	3212980		IS256 family transposase
3327365	3328599		IS3 family transposase
3366070	3367244		IS5 family transposase
3473805	3474952		IS3 family transposase
3476523	3475289	C	IS3 family transposase
3476571	3477688		IS21 family transposase
			pYEE32054P9 (repB1)
20378	21588		IS3 family transposase
62588	61354	C	IS3 family transposase
234208	235442		IS3 family transposase
236996	238209		IS21 family transposase
363372	364190		IS5 family transposase
			pYEE32054P8 (dnaA-like)
45277	45729		IS110 family transposase
47075	45841	C	IS3 family transposase
47126	47302		IS3 family transposase
			pYEE32054P7 (repB2)
42122	43327		IS30 family transposase
46006	44772	C	IS3 family transposase
175280	176809		IS21 family transposase
177192	178426		IS3 family transposase
181106	179891	C	IS21 family transposase
187703	188937		IS3 family transposase
			pYEE32054P6 (repABC)
14884	14396	C	IS66 family transposase
17880	18585		IS5 family transposase
18585	19292		IS66 family transposase
19922	20365		IS110 family transposase
21768	22894		IS3 family transposase
24231	24650		IS30 family transposase
50177	50934		IS5 family transposase
51057	52206		IS3 family transposase
53748	52521	C	IS256 family transposase
63924	64610		IS5 family transposase
104220	104904		IS3 family transposase
111906	112886		IS481 family transposase
118552	119778		IS256 family transposase
122355	122870		IS21 family transposase
156038	157411		IS66 family transposase
159616	158201	C	ISNCY family transposase
188276	189502		IS256 family transposase
189503	190321		IS30 family transposase
191417	192094		IS110 family transposase
215276	216502		IS256 family transposase
			pYEE32054P5 (Rep_3)
402	4	C	IS256 family transposase
767	1994		IS256 family transposase
11955	10720	C	IS3 family transposase

## Sheet: CCUG 46822
Transposase genes in P. yeei CCUG 46822 genome
ORFs
Start	End		Product (IS family)	IS110-IS256/IS5-IS110 mosaic elements/ potential transposons		Summary (no. of tnp genes)	12	0	37	4	2	9	43	12	4	0	1	2	2	6	0	1	1		Summary	136
Start	End		CCUG 46822 chromosome				IS3	IS4	IS5	IS21	IS30	IS66	IS110	IS256	IS481	IS630	IS701	IS1182	IS1380	IS1595	ISL3	IS91	IS1202
44564	45592		IS110 family transposase			chromosome	7	0	23	2	0	4	27	7	3	0	0	1	2	3	0	1	0		chromosome	80	0.588235
45790	47004		IS256 family transposase	IS110-IS256/IS5-IS110		ECRs	5	0	14	2	2	5	16	5	1	0	1	1	0	3	0	0	1		ECRs	56	0.411765
47251	48183		IS5 family transposase			DnaA-like	1	0	3	0	1	0	2	1	0	0	0	0	0	0	0	0	0		dnaA-like	8
49520	48492	C	IS110 family transposase			RepB1	0	0	0	0	1	0	1	1	0	0	0	0	0	0	0	0	0		repB1	3
119732	119427	C				RepB2	1	0	6	1	0	3	6	1	1	0	1	1	0	2	0	0	0		repB2	23
138527	139741		IS256 family transposase			RepABC	3	0	4	1	0	2	7	2	0	0	0	0	0	1	0	0	1		repABC	21
140675	141703		IS110 family transposase			others	0	0	1	0	0	0	0	0	0	0	0	0	0	0	0	0	0		others	1
142437	142012	C	IS5 family transposase	IS110-IS5-IS110
143597	142569	C	IS110 family transposase
309330	309808		IS3 family transposase
313763	312755	C	IS5 family transposase
315127	314099	C	IS110 family transposase
370761	371518		IS5 family transposase
604324	605081		IS5 family transposase
640135	640281		IS110 family transposase
686789	686032	C	IS5 family transposase
765524	766482		IS1595 family transposase
793541	794896		IS1380-like element IS1247 family transposase
949179	949738		IS3 family transposase
1100745	1099988	C	IS5 family transposase
1102263	1101305	C	IS1595 family transposase
1110546	1108996	C	IS66 family transposase
1127142	1126150	C	IS481 family transposase
1127275	1128032		IS5 family transposase
1321579	1322607		IS110 family transposase
1323848	1322916	C	IS5 family transposase	IS110-IS5-IS110
1325290	1324262	C	IS110 family transposase
1414037	1415065		IS110 family transposase
1416306	1415374	C	IS5 family transposase	IS110-IS5-IS110
1417652	1416624	C	IS110 family transposase
1423311	1424480		IS5 family transposase
1479397	1480425		IS110 family transposase
1481680	1480748	C	IS5 family transposase	IS110-IS5-IS110
1483026	1481998	C	IS110 family transposase
1627804	1629087		IS110 family transposase
1630106	1629299	C	IS3 family transposase
1741854	1742882		IS110 family transposase
2063182	2064381		IS91 family transposase
2067720	2068934		IS256 family transposase
2069504	2070346		IS110 family transposase
2071390	2070558	C	IS3 family transposase
2082663	2081113	C	IS66 family transposase
2085844	2086545		IS1380-like element IS1247 family transposase
2107670	2108698		IS110 family transposase
2109939	2109007	C	IS5 family transposase	IS110-IS5-IS110
2111310	2110282	C	IS110 family transposase
2112550	2113307		IS5 family transposase
2141163	2141306		IS3 family transposase
2150894	2150568	C	IS256 family transposase
2152414	2152858		IS481 family transposase
2165555	2166583		IS110 family transposase
2220809	2220488	C	IS66 family transposase
2226307	2227456		IS3 family transposase
2227796	2228374		IS5 family transposase
2229972	2231471		IS21 family transposase
2279421	2280676		IS5 family transposase
2280867	2281624		IS5 family transposase
2313942	2313802	C	IS3 family transposase
2334138	2332402	C	IS1182 family transposase
2334255	2335520		IS256 family transposase
2361460	2360703	C	IS5 family transposase
2363230	2362520	C	IS5 family transposase
2363352	2364678		IS256 family transposase
2365110	2365403		IS110 family transposase
2366242	2365609	C	IS481 family transposase
2533935	2534963		IS110 family transposase
2536323	2535109	C	IS256 family transposase	IS110-IS256-IS110
2537550	2536522	C	IS110 family transposase
2702415	2703443		IS110 family transposase
2703761	2704693		IS5 family transposase	IS110-IS5-IS110
2706030	2705002	C	IS110 family transposase
2709666	2710596		IS110 family transposase
2712855	2711897	C	IS1595 family transposase
3338138	3339166		IS110 family transposase	IS110-IS5-IS110 (partial)
3340101	3339475	C	IS5 family transposase
3340967	3340101	C	IS66 family transposase
3359489	3360517		IS110 family transposase
3360835	3361242		IS5 family transposase	IS110-IS5-IS110
3362994	3361966	C	IS110 family transposase
3368459	3369958		IS21 family transposase
			pYEE46822P13 (repB2)
34425	34985		IS5 family transposase
42943	41976	C	IS66 family transposase
67135	65747	C	IS66 family transposase
73012	74198		IS66 family transposase
75487	74318	C	IS5 family transposase
83470	84057		IS110 family transposase
84119	85333		IS256 family transposase	IS110-IS256-IS110
85390	85839		IS110 family transposase
87080	86148	C	IS5 family transposase
88426	87398	C	IS110 family transposase
88643	89898		IS5 family transposase
91457	90499	C	IS1595 family transposase
186823	187851		IS110 family transposase
191908	190717	C	IS3 family transposase
214432	215460		IS110 family transposase
215778	216710		IS5 family transposase	IS110-IS5-IS110
218047	217019	C	IS110 family transposase
220225	219267	C	IS1595 family transposase
286859	287851		IS481 family transposase
287923	288680		IS5 family transposase
289663	288848	C	IS701 family transposase
289807	291057		IS21 family transposase
292352	291966	C	IS701 family transposase
317622	318456		IS1182 family transposase
			pYEE46822P12 (dnaA-like)
111028	111401		IS3 family transposase
111690	111842		IS256 family transposase
112648	111891	C	IS5 family transposase
114773	115195		IS5 family transposase
115668	116532		IS30 family transposase
189274	190302		IS110 family transposase
190645	191577		IS5 family transposase	IS110-IS5-IS110
192914	191886	C	IS110 family transposase
			pYEE46822P11 (repB1)
135201	136133		IS110 family transposase
151461	152069		IS30 family transposase
152913	152090	C	IS256 family transposase
			pYEE46822P10 (repABC)
13146	14118		IS3 family transposase
14204	15166		IS1595 family transposase
28818	29846		IS110 family transposase
30164	31096		IS5 family transposase
31678	32811		IS1202 family transposase
36293	37225		IS5 family transposase
45357	44341	C	IS110 family transposase
60955	59786	C	IS5 family transposase
63695	62679	C	IS110 family transposase
66502	65276	C	IS256 family transposase
67174	66641	C	IS21 family transposase
74820	75836		IS110 family transposase
76163	76902		IS3 family transposase
77892	76960	C	IS5 family transposase
88386	87933	C	IS3 family transposase
88585	89265		IS66 family transposase
93881	92853	C	IS110 family transposase
110306	111481		IS66 family transposase
114028	115044		IS110 family transposase
116915	115689	C	IS256 family transposase
151973	152479		IS110 family transposase
			pYEE46822P9 (repABC)
80951	81708		IS5 family transposase

## Sheet: CCUG 54214
Transposase genes in P. yeei CCUG 54214 genome
ORFs
Start	End		Product (IS family)		Summary (no. of tnp genes)	53	0	22	1	2	5	5	28	3	0	2	1	3	0	0		Summary	125
			CCUG 54214 chromosome			IS3	IS4	IS5	IS21	IS30	IS66	IS110	IS256	IS481	IS630	IS701	IS1182	IS1380	IS1595	ISL3
117948	117140	C	IS5 family transposase		chromosome	34	0	20	0	0	4	4	16	3	0	1	0	3	0	0		chromosome	85	0.68
118079	118866		IS5 family transposase		ECRs	19	0	2	1	2	1	1	12	0	0	1	1	0	0	0		ECRs	40	0.32
136935	137722		IS5 family transposase		DnaA-like	3	0	0	0	0	0	0	1	0	0	0	0	0	0	0		dnaA-like	4
137991	139078		IS3 family transposase		RepB1	7	0	1	0	0	0	0	1	0	0	0	0	0	0	0		repB1	9
139610	140397		IS5 family transposase		RepB2	5	0	0	0	1	0	0	3	0	0	0	1	0	0	0		repB2	10
304265	303051	C	IS256 family transposase		RepABC	4	0	1	1	1	1	1	7	0	0	1	0	0	0	0		repABC	17
309235	310469		IS3 family transposase		others	0	0	0	0	0	0	0	0	0	0	0	0	0	0	0		others	0
576009	576965		IS3 family transposase
582055	581294	C	IS3 family transposase
582111	583255		IS3 family transposase
585104	584175	C	IS5 family transposase
657356	658433		IS5 family transposase
659719	658485		IS3 family transposase
660743	659935	C	IS5 family transposase
660986	662200		IS256 family transposase
1044734	1045521		IS5 family transposase
1049326	1048112	C	IS256 family transposase
1050251	1049380	C	IS3 family transposase
1122670	1122209	C	IS5 family transposase
1122746	1123890		IS3 family transposase
1291388	1290432	C	IS3 family transposase
1642015	1643249		IS3 family transposase
1644108	1644731		IS256 family transposase
1646025	1644799	C	IS256 family transposase
1646127	1646396		IS256 family transposase
1648528	1649285		IS5 family transposase
1650293	1651320		IS110 family transposase
1652394	1653194		IS66 family transposase
1653924	1653217	C	IS5 family transposase
1657263	1656119	C	IS3 family transposase
1658660	1657873	C	IS5 family transposase
1660468	1659452	C	IS5 family transposase
1676828	1675602	C	IS256 family transposase
1681473	1680919	C	IS3 family transposase
1683188	1681954	C	IS3 family transposase
1683368	1684306		IS256 family transposase
1684358	1685592		IS3 family transposase
1685633	1685923		IS256 family transposase
1717731	1719029		IS701 family transposase
1930095	1929308	C	IS5 family transposase
2024560	2023799	C	IS3 family transposase
2024616	2025760		IS3 family transposase
2025914	2026075		IS3 family transposase
2235940	2237083		IS3 family transposase
2237872	2237085	C	IS5 family transposase
2247117	2247904		IS5 family transposase
2273448	2273579		IS110 family transposase
2282410	2283999		IS66 family transposase
2296418	2297080		IS256 family transposase
2298208	2297121	C	IS3 family transposase
2298279	2298833		IS256 family transposase
2298904	2299347		IS5 family transposase
2301427	2300284	C	IS3 family transposase
2311502	2310268	C	IS3 family transposase
2408832	2407804	C	IS481 family transposase
2436554	2437780		IS256 family transposase
2437789	2438022		IS3 family transposase
2438228	2439372		IS3 family transposase
2440567	2439432	C	IS3 family transposase
2440618	2440986		IS3 family transposase
2793325	2791982	C	IS1380 family transposase
2800612	2801565		IS481 family transposase
2801567	2801926		IS1380 family transposase
2819011	2817842	C	IS5 family transposase
2822688	2821861	C	IS66 family transposase
2822785	2824140		IS1380-like element ISKpn23 family transposase
2830938	2830222	C	IS66 family transposase
2884294	2883080	C	IS256 family transposase
2884318	2885148		IS3 family transposase
2885196	2886340		IS3 family transposase
3112840	3113868		IS110 family transposase
3115353	3114566	C	IS5 family transposase
3117096	3115870	C	IS256 family transposase
3120708	3119474	C	IS3 family transposase
3378237	3379181		IS481 family transposase
3413771	3412815	C	IS3 family transposase
4341879	3430792	C	IS3 family transposase
3439649	3438415	C	IS3 family transposase
3446371	3447158		IS5 family transposase
3472097	3473323		IS256 family transposase
3474621	3473593	C	IS110 family transposase
3486296	3485062	C	IS3 family transposase
3504358	3503124	C	IS3 family transposase
3505732	3504506	C	IS256 family transposase
3509389	3510533		IS3 family transposase
			pYEE54214P4 (repB1)
152162	153100		IS3 family transposase
154241	153097	C	IS3 family transposase
173427	174661		IS3 family transposase
176683	176917	C	IS3 family transposase
176969	177892		IS256 family transposase
206577	205769	C	IS5 family transposase
206675	207909		IS3 family transposase
212811	211577	C	IS3 family transposase
286012	286968		IS3 family transposase
			pYEE54214P3 (repB2)
72142	73356		IS256 family transposase
74123	73410	C	IS256 family transposase
81729	80524	C	IS30 family transposase
81790	83024		IS3 family transposase
207470	206236	C	IS3 family transposase
208209	207485	C	IS1182 family transposase
210171	208957	C	IS256 family transposase
210859	210116	C	IS3 family transposase
211340	212427		IS3 family transposase
214415	213181	C	IS3 family transposase
			pYEE54214P2 (dnaA-like)
213877	212921	C	IS3 family transposase
214164	215398		IS3 family transposase
215629	216843		IS256 family transposase
216919	217485		IS3 family transposase
			pYEE54214P1 (repABC)
4869	5195		IS5 family transposase
20157	21353		IS256 family transposase
27414	28199		IS21 family transposase
28629	29863		IS3 family transposase
30417	31504		IS3 family transposase
32948	31920	C	IS110 family transposase
33023	34249		IS256 family transposase
50256	49030	C	IS256 family transposase
53546	54562		IS701 family transposase
58832	57606	C	IS256 family transposase
65679	64445	C	IS3 family transposase
67015	68031		IS256 family transposase
71133	70132	C	IS256 family transposase
71567	72801		IS3 family transposase
74717	73491	C	IS256 family transposase
108381	109970		IS66 family transposase

## Sheet: LM20
Transposase genes in P. yeei LM20 genome
ORFs
Start	End		Product (IS family)	IS110-IS256/IS5-IS110 mosaic elements/ potential transposons	Summary (no. of tnp genes)	12	0	43	3	2	10	43	24	4	1	1	1	0	6	0		Summary	150
			LM20 chromosome			IS3	IS4	IS5	IS21	IS30	IS66	IS110	IS256	IS481	IS630	IS701	IS1182	IS1380	IS1595	ISL3
6842	7078				chromosome	8	0	30	1	0	5	29	17	3	1	0	1	0	3	0		chromosome	98	0.653333
38932	38611	C	IS66 family transposase		ECRs	4	0	13	2	2	5	14	7	1	0	1	0	0	3	0		ECRs	52	0.346667
44349	44486		IS256 family transposase		DnaA-like	1	0	3	0	1	0	2	1	0	0	0	0	0	0	0		dnaA-like	8
44645	45223		IS5 family transposase		RepB1	0	0	0	0	1	0	0	1	0	0	0	0	0	0	0		repB1	2
46821	48320		IS21 family transposase		RepB2	1	0	6	1	0	3	6	1	1	0	1	0	0	2	0		repB2	22
96270	97525		IS5 family transposase		RepABC	2	0	4	1	0	2	6	3	0	0	0	0	0	1	0		repABC	19
97716	98473		IS5 family transposase		others	0	0	0	0	0	0	0	1	0	0	0	0	0	0	0		others	1
130791	130651	C	IS3 family transposase
150987	149251	C	IS1182 family transposase
151104	152369		IS256 family transposase
152972	152742	C
178304	177547	C	IS5 family transposase
180073	179364	C	IS5 family transposase
180195	181521		IS256 family transposase
181953	182246		IS110 family transposase
183085	182452	C	IS481 family transposase
350788	351816		IS110 family transposase
353176	351962	C	IS256 family transposase	IS110-IS256-IS110
354403	353375	C	IS110 family transposase
413861	415075		IS256 family transposase
520619	521647		IS110 family transposase
521846	523060		IS256 family transposase	IS110-IS256/IS5-IS110
523307	524239		IS5 family transposase
525576	524548	C	IS110 family transposase
529212	530142		IS110 family transposase
532401	531443	C	IS1595 family transposase
723917	723148	C	IS5 family transposase
736355	735685	C	IS5 family transposase
814743	813992	C	IS5 family transposase
814872	815399		IS630 family transposase
816670	815456	C	IS256 family transposase
816738	817310		IS630 family transposase
817497	818669		IS5 family transposase
823595	824067		IS3 family transposase
824963	826513		IS66 family transposase
828406	827123	C	IS110 family transposase
1019463	1019338	C	IS3 family transposase
1304347	1305375		IS110 family transposase
1306313	1305684	C	IS5 family transposase
1307176	1306310	C	IS66 family transposase
1325698	1326726		IS110 family transposase
1327044	1327451		IS5 family transposase
1356568	1357596		IS110 family transposase
1357794	1359008		IS256 family transposase	IS110-IS256/IS5-IS110
1359255	1360187		IS5 family transposase
1361524	1360496	C	IS110 family transposase
1461165	1462379		IS256 family transposase
1463313	1464341		IS110 family transposase
1465787	1464573	C	IS256 family transposase	IS110-IS256/IS5-IS110
1466923	1465991	C	IS5 family transposase
1468269	1467241	C	IS110 family transposase
1633949	1634101		IS3 family transposase
1635372	1634158	C	IS256 family transposase
1639729	1638721	C	IS5 family transposase
1737815	1738572		IS5 family transposase
1971395	1972152		IS5 family transposase
2007205	2007351		IS110 family transposase
2053858	2053101	C	IS5 family transposase
2132593	2133551		IS1595 family transposase
2234536	2235095		IS3 family transposase
2386359	2385602	C	IS5 family transposase
2387874	2386916	C	IS1595 family transposase
2396798	2395248	C	IS66 family transposase
2412753	2411761	C	IS481 family transposase
2412886	2413313		IS5 family transposase
2413378	2414592		IS256 family transposase
2608531	2609559		IS110 family transposase
2610800	2609868	C	IS5 family transposase	IS110-IS256/IS5-IS110
2611013	2612227		IS256 family transposase
2613585	2612557	C	IS110 family transposase
2622148	2623317		IS5 family transposase
2628232	2629401		IS5 family transposase
2634107	2632938	C	IS5 family transposase
2715678	2716706		IS110 family transposase
2717947	2717015	C	IS5 family transposase	IS110-IS5-IS110
2719293	2718265	C	IS110 family transposase
2724952	2726121		IS5 family transposase
2780987	2782015		IS110 family transposase
2783270	2782338	C	IS5 family transposase	IS110-IS5-IS110
2784616	2783588	C	IS110 family transposase
2817862	2816693	C	IS5 family transposase
2879258	2878227	C	IS110 family transposase
2957730	2956702	C	IS110 family transposase
3068621	3069904		IS110 family transposase
3070923	3070116	C	IS3 family transposase
3092335	3093549		IS256 family transposase
3098043	3096829	C	IS256 family transposase
3185352	3186380		IS110 family transposase
3510653	3511111		IS110 family transposase
3511173	3512387		IS256 family transposase	IS110-IS256-IS110
3512435	3513277		IS110 family transposase
3514321	3513489	C	IS3 family transposase
3528175	3526829	C	IS66 family transposase
3552380	3553408		IS110 family transposase
3554649	3553717	C	IS5 family transposase	IS110-IS5-IS110
3555995	3554967	C	IS110 family transposase
3557235	3557992		IS5 family transposase
3585848	3585991		IS3 family transposase
3595579	3595253	C	IS256 family transposase
3597099	3597543		IS481 family transposase
3610240	3611268		IS110 family transposase
			pLM20P10 (repB2)
133418	132168	C	IS21 family transposase
133562	134377		IS701 family transposase
135302	134545	C	IS5 family transposase
135912	137195		IS110 family transposase
137997	137407	C	IS481 family transposase
204631	205589		IS1595 family transposase
206809	207837		IS110 family transposase
209078	208146	C	IS5 family transposase	IS110-IS5-IS110
210424	209396	C	IS110 family transposase
232948	234139		IS3 family transposase
238148	236934	C	IS256 family transposase
239375	238347	C	IS110 family transposase	IS110-IS256-IS110 (partial)
334741	335699		IS1595 family transposase
337552	336297	C	IS5 family transposase
337769	338797		IS110 family transposase
339115	340047		IS5 family transposase	IS110-IS5-IS110
341384	340356	C	IS110 family transposase
349302	350471		IS5 family transposase
351777	350591	C	IS66 family transposase
357654	359042		IS66 family transposase
381846	382813		IS66 family transposas
390365	389805	C	IS5 family transposase
			pLM20P9 (dnaA-like)
111027	111400		IS3 family transposase
111448	111627		IS256 family transposase
112647	111890	C	IS5 family transposase
114775	115197		IS5 family transposase
115670	116534		IS30 family transposase
189319	190347		IS110 family transposase
190665	191597		IS5 family transposase	IS110-IS5-IS110
192934	191906	C	IS110 family transposase
			pLM20P8 (repB1)
150438	151046		IS30 family transposase
151890	151067	C	IS256 family transposase
			pLM20P7 (repABC)
30683	31003		IS256 family transposase
32294	31278	C	IS110 family transposase
36016	34841	C	IS66 family transposase
52441	53469		IS110 family transposase
57737	57057	C	IS66 family transposase
68430	69362		IS5 family transposase
70159	69420	C	IS3 family transposase
71502	70486	C	IS110 family transposase
74309	73083	C	IS256 family transposase
74981	74448	C	IS21 family transposase
82627	83643		IS110 family transposase
90996	90064	C	IS5 family transposase
95611	94478	C	ISNCY family transposase
97125	96193	C	IS5 family transposase
106676	105714	C	IS1595 family transposase
107036	108319		IS110 family transposase
109366	108531	C	IS3 family transposase
109658	109383	C	IS256 family transposase
138530	138024	C	IS110 family transposase
			pLM20P6 (repABC)
84212	84969		IS5 family transposase
			pLM20P3 (Rep_3)
6306	5092	C	IS256 family transposase

## Sheet: MITE_ISPye1
Supplementary Table S7. Identification of transposase genes (tnp) and MITE-like elements within P. yeei genomes – detailed data.
P. yeei_replicon (Acc no)	Copy number	Left end	Right end	Length (bp)	IR (bp)1	DR (bp)	Location in the genome	Identities with MITE_13493 (nt)	DNA sequence (5' --> 3')
Notes: 1identical nucleotides/length of IR; ND - not detected
CCUG 13493_chromosome	#1	2016694	2016852	159	15/18	GGCC	intergenic region		GAGACTGTGTAAAAACTCGGTCAGGCGGCCAGAGAATCGGAACATTGTTCTCCTGATGTCGGATCAACGTGAGAAAGTTCTGCTCAACTTTGCCTGAAGCGCCACTTGGCGGAATTAGTGCTCGCCAGACCCGAGGACTTTGAGTTTTGACACCGCCTC
CCUG 17731_chromosome	#1	2332009	2331889	159	17/18	GGCC	intergenic region	98% identities; 156/159 nt	GAGGCTGTGTCAAAACTCAAAATCCTCGGGTCTGGCGAGCACTATTTCCGCCAAGTGGCGCTTCAGGCAAAGTTGAGCAGAACTTTCTCACGTTGATCCGACATCAGGAGAACAATGTTCCGATTCTCTGGCCGCCTGACCGAGTTTTTACACAGTCTC
CCUG 32052_chromosome	#1	1593388	1593230	159	17/18	CCGG/ GGCC	intergenic region	96% identities; 153/159 nt	GAGGCTGTGTCAAAACTCAAAATCCTCGGGTCTGGCGAGAACTATTTCCGCCAAGTGGCGCTTCAGGCAAAGTTGAACAGAACTTTCTCACGTTGATCCGACATCAGGAGAACAATGTTCCGAGTCTCTGGCCGCCTGACCGAGTTTTTACACAGTCTC
CCUG 32053	ND
CCUG 32054_chromosome	#1	696529	696687	159	16/18	GGCC	intergenic region	96% identities; 153/159 nt	GAGACTGTGTAAAAACTCGGTCAGGCGGCCAGAGACTCGGAACATTGTTCTCCTGATGTCGGATCAACGTGAGAAAGTTCTGTTCAACTTTGCCTGAAGCGCCACTTGGCGGAAATAGTTCTCGCCAGACCCGAGGATTTTGAGTTTTGACACAGCCTC
	#2 (partial)	1079243	1079395	153	ND	ND	intergenic region	95% identities; 145/153 nt	GTGTAAAAACTCAAAATCCTCGGGTCTGGCGAGAACTATTTCCGCCAAGTGGCGCTTTAGGCAAAGTTGAGCAGAACTTTCTCACGTTGATCCGACATCAGGAGAACAGTGTTCCGAGTCTCTGGCCACCTGACCGAGTTTTTACACAGTCTC
CCUG 46822_chromosome	#1	3076315	3076473	159	16/18	GGCC	intergenic region	98% identities; 156/159 nt	GAGACTGTGTAAAAACTCGGTCAGGCGGCCAGAGAATCGGAACATTGTTCTCCTGATGTCGGATCAACGTGAGAAAGTTCTGCTCAACTTTGCCTGAAGCGCCACTTGGCGGAAATAGTGCTCGCCAGACCCGAGGATTTTGAGTTTTGACACAGCCTC
CCUG 54214_chromosome	#1	3150659	3150816	158	16/18	GGCC/GGTC	intergenic region	96% identities; 153/159 nt	GAGACTGTGTAAAAACTCGGTCAGGCGGCCAGAGACTCGGAACATTGTTCTCCTGATGTCGGATCAACGTGAGAAAGCTCTGCTCAACTTTGCCTGAAGCGCCACTTGGCGGAAATAGTGCTCGCCAGACCCGAGATTTTGAGTTTTGACACAGCCTC
CCUG LM20_chromosome	#1	1042480	1042638	159	16/18	GGCC	intergenic region	98% identities; 156/159 nt	GAGACTGTGTAAAAACTCGGTCAGGCGGCCAGAGAATCGGAACATTGTTCTCCTGATGTCGGATCAACGTGAGAAAGTTCTGCTCAACTTTGCCTGAAGCGCCACTTGGCGGAAATAGTGCTCGCCAGACCCGAGGATTTTGAGTTTTGACACAGCCTC
FDAARGOS_252_chromosome	#1 (partial)	2920594	2920746	153	ND	ND	intergenic region	95% identities; 145/153 nt	GAGACTGTGTAAAAACTCGGTCAGGTGGCCAGAGACTCGGAACACTGTTCTCCTGATGTCGGATCAACGTGAGAAAGTTCTGCTCAACTTTGCCTAAAGCGCCACTTGGCGGAAATAGTTCTCGCCAGACCCGAGGATTTTGAGTTTTTACAC
FDAARGOS_643_chromosome	#1	2638124	2638282	159	16/18	GGCC	intergenic region	96% identities; 153/159 nt	GAGACTGTGTAAAAACTCGGTCAGGTGGCCAGAGACTCGGAACACTGTTCTCCTGATGTCGGATCAACGTGAGAAAGTTCTGCTCAACTTTGCCTAAAGCGCCACTTGGCGGAAATAGTTCTCGCCAGACCCGAGGATTTTGAGTTTTTACAC
	#2 (partial)	3031303	3031455	153	ND	ND	intergenic region	95% identities; 145/153 nt	GTGTAAAAACTCAAAATCCTCGGGTCTGGCGAGAACTATTTCCGCCAAGTGGCGCTTTAGGCAAAGTTGAGCAGAACTTTCTCACGTTGATCCGACATCAGGAGAACAGTGTTCCGAGTCTCTGGCCACCTGACCGAGTTTTTACACAGTCTC
TT13_chromosome	#1	2384073	2384231	159	16/18	ND	intergenic region	96% identities; 153/159 nt	GAGGCTGTGTCAAAACTCAAAATCCTCGGGTCTGGCGAGAACTATTTCCGCCAAGCGGCGCTTCAGGCAAAGTTGAGCAGAACTTTCTCACGTTGATCCGACATCAGGAGAACAATGTTCCGAGTCTCTGGCCGCCTGACCGAGTTTTTACACAGTCTC
	#2	1754309	1754467	159	16/18	ND	intergenic region	96% identities; 153/159 nt	GAGACTGTGTAAAAACTCGGTCAGGCGGCCAGAGACTCGGAACATTGTTCTCCTGATGTCGGATCAACGTGAGAAAGTTCTGCTCAACTTTGCCTGAAGCGCCGCTTGGCGGAAATAGTTCTCGCCAGACCCGAGGATTTTGAGTTTTGACACAGCCTC
	#3	2498848	2499006	159	16/18	AGCC	intergenic region	96% identities; 153/159 nt	GAGACTGTGTAAAAACTCGGTCAGGCGGCCAGAGACTCGGAACATTGTTCTCCTGATGTCGGATCAACGTGAGAAAGTTCTGCTCAACTTTGCCTGAAGCGCCGCTTGGCGGAAATAGTTCTCGCCAGACCCGAGGATTTTGAGTTTTGACACAGCCTC
